# Supplementary material for: ﻿Reassessment of the type locality of Euptychiastigmatica Godman, 1905, with the description of two new sibling species from Amazonia (Lepidoptera, Nymphalidae, Satyrinae, Satyrini)
Source: Zookeys. 2023 Jun 14;1167:57–88. doi: 10.3897/zookeys.1167.102979 (PMC10285684; doi:10.3897/zookeys.1167.102979)
Supplement: XML Treatment for Caeruleuptychia cyanites [file zookeys.1167.102979-treatment1.xml]

<!DOCTYPE tp:taxon-treatment
  PUBLIC "-//TaxonX//DTD Taxonomic Treatment Publishing DTD v0 20100105//EN" "tax-treatment-NSO.dtd">
<tp:taxon-treatment xmlns:tp="http://www.plazi.org/taxpub"><tp:treatment-meta><kwd-group><label>Taxon classification</label><kwd>
              <named-content content-type="kingdom">Animalia</named-content>
            </kwd><kwd>
              <named-content content-type="order">Lepidoptera</named-content>
            </kwd><kwd>
              <named-content content-type="family">Nymphalidae</named-content>
            </kwd></kwd-group><mixed-citation publication-type="journal"><person-group><name><surname>Nakahara</surname><given-names>Shinichi</given-names></name><name><surname>Kleckner</surname><given-names>Kaylin</given-names></name><name><surname>Barbosa</surname><given-names>Eduardo P.</given-names></name><name><surname>Lourenço</surname><given-names>Giselle M.</given-names></name><name><surname>Casagrande</surname><given-names>Mirna M.</given-names></name><name><surname>Willmott</surname><given-names>Keith R.</given-names></name><name><surname>Freitas</surname><given-names>André V. L.</given-names></name></person-group><article-title>﻿Reassessment of the type locality of <italic><tp:taxon-name><tp:taxon-name-part taxon-name-part-type="genus" reg="Euptychia">Euptychia</tp:taxon-name-part><tp:taxon-name-part taxon-name-part-type="species" reg="stigmatica">stigmatica</tp:taxon-name-part></tp:taxon-name></italic> Godman, 1905, with the description of two new sibling species from Amazonia (<tp:taxon-name><tp:taxon-name-part taxon-name-part-type="order">Lepidoptera</tp:taxon-name-part></tp:taxon-name>, <tp:taxon-name><tp:taxon-name-part taxon-name-part-type="family">Nymphalidae</tp:taxon-name-part></tp:taxon-name>, <tp:taxon-name><tp:taxon-name-part taxon-name-part-type="subfamily">Satyrinae</tp:taxon-name-part></tp:taxon-name>, <tp:taxon-name><tp:taxon-name-part taxon-name-part-type="tribe">Satyrini</tp:taxon-name-part></tp:taxon-name>)</article-title><source>Zookeys</source><day>14</day><month>06</month><year>2023</year><volume>1167</volume><fpage>57</fpage><lpage>88</lpage><pub-id pub-id-type="doi">10.3897/zookeys.1167.102979</pub-id></mixed-citation></tp:treatment-meta><tp:nomenclature><label>﻿</label><tp:taxon-name>
            <object-id xmlns:xlink="http://www.w3.org/1999/xlink" content-type="arpha" xlink:type="simple">4DCCB9E7-19DC-5CA1-8465-16D5CE03A32A</object-id>
            <tp:taxon-name-part taxon-name-part-type="genus" reg="Caeruleuptychia">Caeruleuptychia</tp:taxon-name-part>
            <tp:taxon-name-part taxon-name-part-type="species" reg="cyanites">cyanites</tp:taxon-name-part>
          </tp:taxon-name><tp:taxon-authority>(Butler, 1871)</tp:taxon-authority><xref ref-type="fig" rid="F1">Figs 1</xref><xref ref-type="fig" rid="F2">, 2A, B</xref><xref ref-type="fig" rid="F3">, 3A–D</xref><xref ref-type="fig" rid="F4">, 4A–D</xref><xref ref-type="fig" rid="F5">, 5</xref><xref ref-type="fig" rid="F6">, 6A–C</xref><tp:nomenclature-citation-list><tp:nomenclature-citation><tp:taxon-name>
                <tp:taxon-name-part taxon-name-part-type="genus" reg="Euptychia">Euptychia</tp:taxon-name-part>
                <tp:taxon-name-part taxon-name-part-type="species" reg="cyanites">cyanites</tp:taxon-name-part>
              </tp:taxon-name><comment>: Butler, 1871: 282–283 [original description]; <xref ref-type="bibr" rid="B38">Kirby 1877</xref>: 700; <xref ref-type="bibr" rid="B67">Weymer 1911</xref>: 218, pl. 49c; <xref ref-type="bibr" rid="B25">Gaede 1931</xref>: 444 [in the synonymy of <tp:taxon-name><tp:taxon-name-part taxon-name-part-type="genus" reg="Papilio">Papilio</tp:taxon-name-part><tp:taxon-name-part taxon-name-part-type="species" reg="crantor">crantor</tp:taxon-name-part></tp:taxon-name> Fabricius, 1793]; <xref ref-type="bibr" rid="B15">D’Abrera 1988</xref>: 766, figs; <xref ref-type="bibr" rid="B40">Lamas 2004</xref>: 217.</comment></tp:nomenclature-citation><tp:nomenclature-citation><tp:taxon-name>
                <tp:taxon-name-part taxon-name-part-type="genus" reg="Caeruleuptychia">Caeruleuptychia</tp:taxon-name-part>
              </tp:taxon-name><comment>sp.: <xref ref-type="bibr" rid="B47">Nakahara et al. 2018b</xref>: fig. 1C.</comment></tp:nomenclature-citation><tp:nomenclature-citation><tp:taxon-name>
                <tp:taxon-name-part taxon-name-part-type="genus" reg="Caeruleuptychia">Caeruleuptychia</tp:taxon-name-part>
              </tp:taxon-name><comment>sp. nov. 2: <xref ref-type="bibr" rid="B50">Nakahara et al. 2022</xref>: fig. 1.</comment></tp:nomenclature-citation><tp:nomenclature-citation><tp:taxon-name>
                <tp:taxon-name-part taxon-name-part-type="genus" reg="Caeruleuptychia">Caeruleuptychia</tp:taxon-name-part>
                <tp:taxon-name-part taxon-name-part-type="species" reg="cyanites">cyanites</tp:taxon-name-part>
              </tp:taxon-name><comment>: <xref ref-type="bibr" rid="B21">Espeland et al. 2023</xref>: fig. 10.</comment></tp:nomenclature-citation></tp:nomenclature-citation-list></tp:nomenclature><tp:treatment-sec sec-type="type locality" id="SECID0ESKAI"><title>Type locality.</title><p>Brazil. <bold><italic>Lectotype</italic> (designated herein)</bold> (Fig. <xref ref-type="fig" rid="F2">2A, B</xref>): male with following labels written verbatim separated by double forward slashes: //Presented by J. J. Joicey Esq. Brit. Mus.1931-291. // <tp:taxon-name><tp:taxon-name-part taxon-name-part-type="genus" reg="Euptychia">E.</tp:taxon-name-part><tp:taxon-name-part taxon-name-part-type="species" reg="cyanites">cyanites</tp:taxon-name-part></tp:taxon-name> Butl. type// Type// Braz// BMNH (E) 1267021// (<named-content xmlns:xlink="http://www.w3.org/1999/xlink" content-type="dwc:institutional_code" xlink:title="The Natural History Museum, London, UK" xlink:href="http://grbio.org/institution/natural-history-museum-london" xlink:type="simple">NHMUK</named-content>).</p></tp:treatment-sec><tp:treatment-sec><!--Section generated to contain objects referenced in tp:taxon-treatment.--><fig id="F1" position="float" orientation="portrait"><object-id xmlns:xlink="http://www.w3.org/1999/xlink" content-type="doi" xlink:type="simple">10.3897/zookeys.1167.102979.figure1</object-id><object-id xmlns:xlink="http://www.w3.org/1999/xlink" content-type="arpha" xlink:type="simple">D18E23BC-A9DD-51DA-B413-131FFABD45E3</object-id><label>Figure 1.</label><caption><p><bold>A</bold> maximum likelihood tree (LnL = -2678.083) showing the phylogenetic relationships among <italic><tp:taxon-name><tp:taxon-name-part taxon-name-part-type="genus" reg="Caeruleuptychia">Caeruleuptychia</tp:taxon-name-part></tp:taxon-name></italic> taxa selected for this study. Numbers beside branches are UFBoot/<abbrev xmlns:xlink="http://www.w3.org/1999/xlink" xlink:title="SH-like approximate Likelihood Ratio Test" id="ABBRID0EMYAI" xlink:type="simple">SH-aLRT</abbrev> values; colored tips represent taxonomic hypotheses proposed in the present study <bold>B</bold> the differentiation of three <italic><tp:taxon-name><tp:taxon-name-part taxon-name-part-type="genus" reg="Caeruleuptychia">Caeruleuptychia</tp:taxon-name-part></tp:taxon-name></italic> species (<italic><tp:taxon-name><tp:taxon-name-part taxon-name-part-type="genus" reg="Caeruleuptychia">C.</tp:taxon-name-part><tp:taxon-name-part taxon-name-part-type="species" reg="cyanites">cyanites</tp:taxon-name-part></tp:taxon-name></italic>, <italic><tp:taxon-name><tp:taxon-name-part taxon-name-part-type="genus" reg="Caeruleuptychia">C.</tp:taxon-name-part><tp:taxon-name-part taxon-name-part-type="species" reg="harrisi">harrisi</tp:taxon-name-part></tp:taxon-name></italic> sp. nov., <italic><tp:taxon-name><tp:taxon-name-part taxon-name-part-type="genus" reg="Caeruleuptychia">C.</tp:taxon-name-part><tp:taxon-name-part taxon-name-part-type="species" reg="aemulatio">aemulatio</tp:taxon-name-part></tp:taxon-name></italic> sp. nov.) by forewing length (mm) and scent patch percentage. Each species is denoted by a unique color and shape with a single point representing a single specimen. The holotype (HT) of each name and the lectotype (LT) of <italic><tp:taxon-name><tp:taxon-name-part taxon-name-part-type="genus" reg="Caeruleuptychia">C.</tp:taxon-name-part><tp:taxon-name-part taxon-name-part-type="species" reg="cyanites">cyanites</tp:taxon-name-part></tp:taxon-name></italic> are denoted by a black border and the corresponding letters.</p></caption><graphic xmlns:xlink="http://www.w3.org/1999/xlink" xlink:href="zookeys-1167-057_article-102979__-g001.jpg" position="float" orientation="portrait" xlink:type="simple" id="oo_863850.jpg"><uri content-type="original_file" xlink:type="simple">https://binary.pensoft.net/fig/863850</uri></graphic></fig><fig id="F2" position="float" orientation="portrait"><object-id xmlns:xlink="http://www.w3.org/1999/xlink" content-type="doi" xlink:type="simple">10.3897/zookeys.1167.102979.figure2</object-id><object-id xmlns:xlink="http://www.w3.org/1999/xlink" content-type="arpha" xlink:type="simple">55EDF1B7-5D80-5CBC-A299-89C40CD5229A</object-id><label>Figure 2.</label><caption><p>Lectotype of <italic><tp:taxon-name><tp:taxon-name-part taxon-name-part-type="genus" reg="Euptychia">E.</tp:taxon-name-part><tp:taxon-name-part taxon-name-part-type="species" reg="cyanites">cyanites</tp:taxon-name-part></tp:taxon-name></italic> (<named-content xmlns:xlink="http://www.w3.org/1999/xlink" content-type="dwc:institutional_code" xlink:title="The Natural History Museum, London, UK" xlink:href="http://grbio.org/institution/natural-history-museum-london" xlink:type="simple">NHMUK</named-content>) <bold>A</bold> in dorsal view <bold>B</bold> in ventral view, with associated labels to the right. Holotype of <italic><tp:taxon-name><tp:taxon-name-part taxon-name-part-type="genus" reg="Euptychia">E.</tp:taxon-name-part><tp:taxon-name-part taxon-name-part-type="species" reg="stigmatica">stigmatica</tp:taxon-name-part></tp:taxon-name></italic> (<named-content xmlns:xlink="http://www.w3.org/1999/xlink" content-type="dwc:institutional_code" xlink:title="The Natural History Museum, London, UK" xlink:href="http://grbio.org/institution/natural-history-museum-london" xlink:type="simple">NHMUK</named-content>) and its original description <bold>C</bold> in dorsal view <bold>D</bold> in ventral view, with associated labels to the right <bold>E</bold> text of the original description by <xref ref-type="bibr" rid="B28">Godman (1905</xref>: 186) <bold>F</bold> illustration associated with <xref ref-type="bibr" rid="B28">Godman (1905</xref>: pl. 10, fig. 2).</p></caption><graphic xmlns:xlink="http://www.w3.org/1999/xlink" xlink:href="zookeys-1167-057_article-102979__-g002.jpg" position="float" orientation="portrait" xlink:type="simple" id="oo_863851.jpg"><uri content-type="original_file" xlink:type="simple">https://binary.pensoft.net/fig/863851</uri></graphic></fig><fig id="F3" position="float" orientation="portrait"><object-id xmlns:xlink="http://www.w3.org/1999/xlink" content-type="doi" xlink:type="simple">10.3897/zookeys.1167.102979.figure3</object-id><object-id xmlns:xlink="http://www.w3.org/1999/xlink" content-type="arpha" xlink:type="simple">1551A847-7798-5DA0-96E1-313941F0A992</object-id><label>Figure 3.</label><caption><p>Adults of <italic><tp:taxon-name><tp:taxon-name-part taxon-name-part-type="genus" reg="Caeruleuptychia">Caeruleuptychia</tp:taxon-name-part></tp:taxon-name></italic>: <italic><tp:taxon-name><tp:taxon-name-part taxon-name-part-type="genus" reg="Caeruleuptychia">C.</tp:taxon-name-part><tp:taxon-name-part taxon-name-part-type="species" reg="cyanites">cyanites</tp:taxon-name-part></tp:taxon-name></italic><bold>A</bold> male in dorsal view <bold>B</bold> male in ventral view (BLU778) <bold>C</bold> female in dorsal view <bold>D</bold> female in ventral view (BC-DZ-007). Holotype male of <italic><tp:taxon-name><tp:taxon-name-part taxon-name-part-type="genus" reg="Caeruleuptychia">Caeruleuptychia</tp:taxon-name-part><tp:taxon-name-part taxon-name-part-type="species" reg="harrisi">harrisi</tp:taxon-name-part></tp:taxon-name></italic> sp. nov. <bold>E</bold> dorsal view <bold>F</bold> ventral view (<named-content xmlns:xlink="http://www.w3.org/1999/xlink" content-type="dwc:institutional_code" xlink:title="National Museum of Natural History, Smithsonian Institution, Washington, DC, USA" xlink:href="http://grbio.org/institution/smithsonian-institution-national-museum-natural-history-0" xlink:type="simple">USNM</named-content> ENT 01844280). Holotype male of <italic><tp:taxon-name><tp:taxon-name-part taxon-name-part-type="genus" reg="Caeruleuptychia">Caeruleuptychia</tp:taxon-name-part><tp:taxon-name-part taxon-name-part-type="species" reg="aemulatio">aemulatio</tp:taxon-name-part></tp:taxon-name></italic> sp. nov. <bold>G</bold> dorsal view <bold>H</bold> ventral view (MUSM-LEP 100094).</p></caption><graphic xmlns:xlink="http://www.w3.org/1999/xlink" xlink:href="zookeys-1167-057_article-102979__-g003.jpg" position="float" orientation="portrait" xlink:type="simple" id="oo_863852.jpg"><uri content-type="original_file" xlink:type="simple">https://binary.pensoft.net/fig/863852</uri></graphic></fig><fig id="F4" position="float" orientation="portrait"><object-id xmlns:xlink="http://www.w3.org/1999/xlink" content-type="doi" xlink:type="simple">10.3897/zookeys.1167.102979.figure4</object-id><object-id xmlns:xlink="http://www.w3.org/1999/xlink" content-type="arpha" xlink:type="simple">0D35143F-FD2B-5780-8A3F-35A31B90AAC2</object-id><label>Figure 4.</label><caption><p>Genitalia of <italic><tp:taxon-name><tp:taxon-name-part taxon-name-part-type="genus" reg="Caeruleuptychia">C.</tp:taxon-name-part><tp:taxon-name-part taxon-name-part-type="species" reg="cyanites">cyanites</tp:taxon-name-part></tp:taxon-name></italic><bold>A</bold> male genitalia in lateral view, without phallus <bold>B</bold> phallus in lateral view (genitalic dissection: SN-19-13) <bold>C</bold> female genitalia in dorsal view, with image of signa to the left <bold>D</bold> lamella antevaginalis in ventral view (genitalic dissection: SN-19-14). <italic><tp:taxon-name><tp:taxon-name-part taxon-name-part-type="genus" reg="Caeruleuptychia">Caeruleuptychia</tp:taxon-name-part><tp:taxon-name-part taxon-name-part-type="species" reg="harrisi">harrisi</tp:taxon-name-part></tp:taxon-name></italic> sp. nov. <bold>E</bold> male genitalia in lateral view, without phallus <bold>F</bold> phallus in lateral view (genitalic dissection: SN-17-36); <italic><tp:taxon-name><tp:taxon-name-part taxon-name-part-type="genus" reg="Caeruleuptychia">Caeruleuptychia</tp:taxon-name-part><tp:taxon-name-part taxon-name-part-type="species" reg="aemulatio">aemulatio</tp:taxon-name-part></tp:taxon-name></italic> sp. nov. <bold>G</bold> male genitalia in lateral view, without phallus <bold>H</bold> phallus in lateral view (genitalic dissection: SN-17-34). Scale bars: 1 mm.</p></caption><graphic xmlns:xlink="http://www.w3.org/1999/xlink" xlink:href="zookeys-1167-057_article-102979__-g004.jpg" position="float" orientation="portrait" xlink:type="simple" id="oo_863853.jpg"><uri content-type="original_file" xlink:type="simple">https://binary.pensoft.net/fig/863853</uri></graphic></fig><fig id="F5" position="float" orientation="portrait"><object-id xmlns:xlink="http://www.w3.org/1999/xlink" content-type="doi" xlink:type="simple">10.3897/zookeys.1167.102979.figure5</object-id><object-id xmlns:xlink="http://www.w3.org/1999/xlink" content-type="arpha" xlink:type="simple">5338D235-5545-5261-91DE-B2D0CD56845E</object-id><label>Figure 5.</label><caption><p>Distribution map for three <italic><tp:taxon-name><tp:taxon-name-part taxon-name-part-type="genus" reg="Caeruleuptychia">Caeruleuptychia</tp:taxon-name-part></tp:taxon-name></italic> species discussed herein. Key: * denotes location of Três Rios, Rio de Janeiro (= hypothesized type locality of <italic><tp:taxon-name><tp:taxon-name-part taxon-name-part-type="genus" reg="Euptychia">E.</tp:taxon-name-part><tp:taxon-name-part taxon-name-part-type="species" reg="stigmatica">stigmatica</tp:taxon-name-part></tp:taxon-name></italic> in the present study); ? denotes dubious records from Araras, São Paulo.</p></caption><graphic xmlns:xlink="http://www.w3.org/1999/xlink" xlink:href="zookeys-1167-057_article-102979__-g005.jpg" position="float" orientation="portrait" xlink:type="simple" id="oo_863854.jpg"><uri content-type="original_file" xlink:type="simple">https://binary.pensoft.net/fig/863854</uri></graphic></fig><fig id="F6" position="float" orientation="portrait"><object-id xmlns:xlink="http://www.w3.org/1999/xlink" content-type="doi" xlink:type="simple">10.3897/zookeys.1167.102979.figure6</object-id><object-id xmlns:xlink="http://www.w3.org/1999/xlink" content-type="arpha" xlink:type="simple">6D96D678-D268-573B-ADAA-6874D2305C79</object-id><label>Figure 6.</label><caption><p>Habitat pictures for two <italic><tp:taxon-name><tp:taxon-name-part taxon-name-part-type="genus" reg="Caeruleuptychia">Caeruleuptychia</tp:taxon-name-part></tp:taxon-name></italic> species discussed herein <bold>A</bold> interior of ecotone habitat of <italic><tp:taxon-name><tp:taxon-name-part taxon-name-part-type="genus" reg="Caeruleuptychia">C.</tp:taxon-name-part><tp:taxon-name-part taxon-name-part-type="species" reg="cyanites">cyanites</tp:taxon-name-part></tp:taxon-name></italic> at PERD with trap pictured <bold>B</bold> general view of PERD <bold>C</bold> habitat of <italic><tp:taxon-name><tp:taxon-name-part taxon-name-part-type="genus" reg="Caeruleuptychia">C.</tp:taxon-name-part><tp:taxon-name-part taxon-name-part-type="species" reg="cyanites">cyanites</tp:taxon-name-part></tp:taxon-name></italic> at Camacan, Bahia <bold>D</bold> habitat of two Brazilian males of <italic><tp:taxon-name><tp:taxon-name-part taxon-name-part-type="genus" reg="Caeruleuptychia">C.</tp:taxon-name-part><tp:taxon-name-part taxon-name-part-type="species" reg="harrisi">harrisi</tp:taxon-name-part></tp:taxon-name></italic> sp. nov. (Photograph credit: Bruno Ferreira).</p></caption><graphic xmlns:xlink="http://www.w3.org/1999/xlink" xlink:href="zookeys-1167-057_article-102979__-g006.jpg" position="float" orientation="portrait" xlink:type="simple" id="oo_863855.jpg"><uri content-type="original_file" xlink:type="simple">https://binary.pensoft.net/fig/863855</uri></graphic></fig></tp:treatment-sec><ref-list><ref id="B28"><mixed-citation xmlns:xlink="http://www.w3.org/1999/xlink" xlink:type="simple"><person-group><name name-style="western"><surname>Godman</surname><given-names>FD</given-names></name></person-group> (<year>1905</year>) <article-title>Descriptions of some new species of <tp:taxon-name><tp:taxon-name-part taxon-name-part-type="family">Satyridae</tp:taxon-name-part></tp:taxon-name> from South America.</article-title><source>The Transactions of the Entomological Society of London</source><volume>1905</volume>(<issue>1</issue>): <fpage>185</fpage>–<lpage>190</lpage>. <ext-link xlink:href="10.1111/j.1365-2311.1905.tb01160.x" ext-link-type="doi" xlink:type="simple">https://doi.org/10.1111/j.1365-2311.1905.tb01160.x</ext-link></mixed-citation></ref><ref id="B38"><mixed-citation xmlns:xlink="http://www.w3.org/1999/xlink" xlink:type="simple"><person-group><name name-style="western"><surname>Kirby</surname><given-names>WF</given-names></name></person-group> (<year>1877</year>) A Synonymic Catalogue of Diurnal <tp:taxon-name><tp:taxon-name-part taxon-name-part-type="order">Lepidoptera</tp:taxon-name-part></tp:taxon-name>. Supplement. John Van Voorst, London, 691–883. <ext-link xlink:href="10.5962/bhl.title.11413" ext-link-type="doi" xlink:type="simple">https://doi.org/10.5962/bhl.title.11413</ext-link></mixed-citation></ref><ref id="B67"><mixed-citation xmlns:xlink="http://www.w3.org/1999/xlink" xlink:type="simple"><person-group><name name-style="western"><surname>Weymer</surname><given-names>G</given-names></name></person-group> (<year>1911</year>) <article-title>4. Familie: <tp:taxon-name><tp:taxon-name-part taxon-name-part-type="family">Satyridae</tp:taxon-name-part></tp:taxon-name>.</article-title> In: <person-group><name name-style="western"><surname>Seitz</surname><given-names>A</given-names></name></person-group> (<role>Ed.</role>) <issue-title>Die Gross-Schmetterlinge der Erde. Stuttgart, A.</issue-title><source>Kernen</source><volume>5</volume>: <fpage>185</fpage>–<lpage>225</lpage>.</mixed-citation></ref><ref id="B25"><mixed-citation xmlns:xlink="http://www.w3.org/1999/xlink" xlink:type="simple"><person-group><name name-style="western"><surname>Gaede</surname><given-names>M</given-names></name></person-group> (<year>1931</year>) <article-title>Familia <tp:taxon-name><tp:taxon-name-part taxon-name-part-type="family">Satyridae</tp:taxon-name-part></tp:taxon-name>.</article-title><source>Lepidopterorum Catalogus</source><volume>43</volume>: <fpage>1</fpage>–<lpage>320</lpage>. [46: 321–544; 48: 545–759.]</mixed-citation></ref><ref id="B15"><mixed-citation xmlns:xlink="http://www.w3.org/1999/xlink" xlink:type="simple"><person-group><name name-style="western"><surname>D’Abrera</surname><given-names>B</given-names></name></person-group> (<year>1988</year>) Butterflies of the Neotropical Region. Part V. <tp:taxon-name><tp:taxon-name-part taxon-name-part-type="family">Nymphalidae</tp:taxon-name-part></tp:taxon-name> (Conc.) &amp; <tp:taxon-name><tp:taxon-name-part taxon-name-part-type="family">Satyridae</tp:taxon-name-part></tp:taxon-name>. Hill House Black Rock, Victoria, 679–877.</mixed-citation></ref><ref id="B40"><mixed-citation xmlns:xlink="http://www.w3.org/1999/xlink" xlink:type="simple"><person-group><name name-style="western"><surname>Lamas</surname><given-names>G</given-names></name></person-group> (<year>2004</year>) <article-title><tp:taxon-name><tp:taxon-name-part taxon-name-part-type="family">Nymphalidae</tp:taxon-name-part></tp:taxon-name>. <tp:taxon-name><tp:taxon-name-part taxon-name-part-type="subfamily">Satyrinae</tp:taxon-name-part></tp:taxon-name>. Tribe <tp:taxon-name><tp:taxon-name-part taxon-name-part-type="tribe">Satyrini</tp:taxon-name-part></tp:taxon-name>. Subtribe <tp:taxon-name><tp:taxon-name-part taxon-name-part-type="subtribe">Euptychiina</tp:taxon-name-part></tp:taxon-name>.</article-title> In: <person-group><name name-style="western"><surname>Lamas</surname><given-names>G</given-names></name></person-group> (<role>Ed.</role>) <issue-title>Checklist: Part 4A.</issue-title><source><tp:taxon-name><tp:taxon-name-part taxon-name-part-type="superfamily">Hesperioidea</tp:taxon-name-part></tp:taxon-name> – <tp:taxon-name><tp:taxon-name-part taxon-name-part-type="superfamily">Papilionoidea</tp:taxon-name-part></tp:taxon-name>. In: Heppner JB (Ed.) Atlas of Neotropical <tp:taxon-name><tp:taxon-name-part taxon-name-part-type="order">Lepidoptera</tp:taxon-name-part></tp:taxon-name> (Vol. 5A). Association for Tropical <tp:taxon-name><tp:taxon-name-part taxon-name-part-type="order">Lepidoptera</tp:taxon-name-part></tp:taxon-name>; Scientific Publishers, Gainesville</source>, <fpage>217</fpage>–<lpage>223</lpage>.</mixed-citation></ref><ref id="B47"><mixed-citation xmlns:xlink="http://www.w3.org/1999/xlink" xlink:type="simple"><person-group><name name-style="western"><surname>Nakahara</surname><given-names>S</given-names></name><name name-style="western"><surname>Zacca</surname><given-names>T</given-names></name><name name-style="western"><surname>Huertas</surname><given-names>B</given-names></name><name name-style="western"><surname>Neild</surname><given-names>AFE</given-names></name><name name-style="western"><surname>Hall</surname><given-names>JPW</given-names></name><name name-style="western"><surname>Lamas</surname><given-names>G</given-names></name><name name-style="western"><surname>Holian</surname><given-names>LA</given-names></name><name name-style="western"><surname>Espeland</surname><given-names>M</given-names></name><name name-style="western"><surname>Willmott</surname><given-names>KR</given-names></name></person-group> (<year>2018b</year>) <article-title>Remarkable sexual dimorphism, rarity and cryptic species: A revision of the ‘<italic><tp:taxon-name><tp:taxon-name-part taxon-name-part-type="genus"/><tp:taxon-name-part taxon-name-part-type="species">aegrota</tp:taxon-name-part></tp:taxon-name></italic> species group’ of the Neotropical butterfly genus <italic><tp:taxon-name><tp:taxon-name-part taxon-name-part-type="genus">Caeruleuptychia</tp:taxon-name-part></tp:taxon-name></italic> Forster, 1964 with the description of three new species (<tp:taxon-name><tp:taxon-name-part taxon-name-part-type="order">Lepidoptera</tp:taxon-name-part></tp:taxon-name>, <tp:taxon-name><tp:taxon-name-part taxon-name-part-type="family">Nymphalidae</tp:taxon-name-part></tp:taxon-name>, <tp:taxon-name><tp:taxon-name-part taxon-name-part-type="subfamily">Satyrinae</tp:taxon-name-part></tp:taxon-name>).</article-title><source>Insect Systematics &amp; Evolution</source><volume>48</volume>(<issue>2</issue>): <fpage>130</fpage>–<lpage>182</lpage>. <ext-link xlink:href="10.1163/1876312X-00002167" ext-link-type="doi" xlink:type="simple">https://doi.org/10.1163/1876312X-00002167</ext-link></mixed-citation></ref><ref id="B50"><mixed-citation xmlns:xlink="http://www.w3.org/1999/xlink" xlink:type="simple"><person-group><name name-style="western"><surname>Nakahara</surname><given-names>S</given-names></name><name name-style="western"><surname>Piovesan</surname><given-names>M</given-names></name><name name-style="western"><surname>Baine</surname><given-names>Q</given-names></name><name name-style="western"><surname>MacKenzie</surname><given-names>EC</given-names></name><name name-style="western"><surname>Gallice</surname><given-names>G</given-names></name><name name-style="western"><surname>Barbosa</surname><given-names>EP</given-names></name><name name-style="western"><surname>Kleckner</surname><given-names>K</given-names></name></person-group> (<year>2022</year>) <article-title>A new species of <italic><tp:taxon-name><tp:taxon-name-part taxon-name-part-type="genus">Caeruleuptychia</tp:taxon-name-part></tp:taxon-name></italic> Forster, 1964 from the Amazon basin (<tp:taxon-name><tp:taxon-name-part taxon-name-part-type="order">Lepidoptera</tp:taxon-name-part></tp:taxon-name>: <tp:taxon-name><tp:taxon-name-part taxon-name-part-type="family">Nymphalidae</tp:taxon-name-part></tp:taxon-name>: <tp:taxon-name><tp:taxon-name-part taxon-name-part-type="subfamily">Satyrinae</tp:taxon-name-part></tp:taxon-name>: <tp:taxon-name><tp:taxon-name-part taxon-name-part-type="tribe">Satyrini</tp:taxon-name-part></tp:taxon-name>).</article-title><source>Tropical <tp:taxon-name><tp:taxon-name-part taxon-name-part-type="order">Lepidoptera</tp:taxon-name-part></tp:taxon-name> Research</source><volume>33</volume>(<issue>1</issue>): <fpage>23</fpage>–<lpage>36</lpage>.</mixed-citation></ref><ref id="B21"><mixed-citation xmlns:xlink="http://www.w3.org/1999/xlink" xlink:type="simple"><person-group><name name-style="western"><surname>Espeland</surname><given-names>M</given-names></name><name name-style="western"><surname>Nakahara</surname><given-names>S</given-names></name><name name-style="western"><surname>Zacca</surname><given-names>T</given-names></name><name name-style="western"><surname>Barbosa</surname><given-names>EP</given-names></name><name name-style="western"><surname>Huertas</surname><given-names>B</given-names></name><name name-style="western"><surname>Marín</surname><given-names>MA</given-names></name><name name-style="western"><surname>Lamas</surname><given-names>G</given-names></name><name name-style="western"><surname>Benmesbah</surname><given-names>M</given-names></name><name name-style="western"><surname>Brévignon</surname><given-names>C</given-names></name><name name-style="western"><surname>Casagrande</surname><given-names>MM</given-names></name><name name-style="western"><surname>Fåhraeus</surname><given-names>C</given-names></name><name name-style="western"><surname>Grishin</surname><given-names>N</given-names></name><name name-style="western"><surname>Kawahara</surname><given-names>AY</given-names></name><name name-style="western"><surname>Mielke</surname><given-names>OHH</given-names></name><name name-style="western"><surname>Miller</surname><given-names>JY</given-names></name><name name-style="western"><surname>Nakamura</surname><given-names>I</given-names></name><name name-style="western"><surname>Navas</surname><given-names>V</given-names></name><name name-style="western"><surname>Patrusky</surname><given-names>B</given-names></name><name name-style="western"><surname>Pyrcz</surname><given-names>TW</given-names></name><name name-style="western"><surname>Richards</surname><given-names>L</given-names></name><name name-style="western"><surname>Tan</surname><given-names>D</given-names></name><name name-style="western"><surname>Tyler</surname><given-names>S</given-names></name><name name-style="western"><surname>Viloria</surname><given-names>Á</given-names></name><name name-style="western"><surname>Warren</surname><given-names>AD</given-names></name><name name-style="western"><surname>Xiao</surname><given-names>L</given-names></name><name name-style="western"><surname>Freitas</surname><given-names>AVL</given-names></name><name name-style="western"><surname>Willmott</surname><given-names>KR</given-names></name></person-group> (<year>2023</year>) Combining target enrichment and Sanger sequencing data to clarify the systematics of the diverse Neotropical butterfly subtribe <tp:taxon-name><tp:taxon-name-part taxon-name-part-type="subtribe">Euptychiina</tp:taxon-name-part></tp:taxon-name> (<tp:taxon-name><tp:taxon-name-part taxon-name-part-type="family">Nymphalidae</tp:taxon-name-part></tp:taxon-name>, <tp:taxon-name><tp:taxon-name-part taxon-name-part-type="subfamily">Satyrinae</tp:taxon-name-part></tp:taxon-name>). Systematic Entomology, 1–73. <ext-link xlink:href="10.1111/syen.12590" ext-link-type="doi" xlink:type="simple">https://doi.org/10.1111/syen.12590</ext-link></mixed-citation></ref></ref-list></tp:taxon-treatment>
