# Supplementary material for: ﻿Reassessment of the type locality of Euptychiastigmatica Godman, 1905, with the description of two new sibling species from Amazonia (Lepidoptera, Nymphalidae, Satyrinae, Satyrini)
Source: Zookeys. 2023 Jun 14;1167:57–88. doi: 10.3897/zookeys.1167.102979 (PMC10285684; doi:10.3897/zookeys.1167.102979)
Supplement: XML Treatment for Euptychia stigmatica [file zookeys.1167.102979-treatment2.xml]

<!DOCTYPE tp:taxon-treatment
  PUBLIC "-//TaxonX//DTD Taxonomic Treatment Publishing DTD v0 20100105//EN" "tax-treatment-NSO.dtd">
<tp:taxon-treatment xmlns:tp="http://www.plazi.org/taxpub"><tp:treatment-meta><kwd-group><label>Taxon classification</label><kwd>
              <named-content content-type="kingdom">Animalia</named-content>
            </kwd><kwd>
              <named-content content-type="order">Lepidoptera</named-content>
            </kwd><kwd>
              <named-content content-type="family">Nymphalidae</named-content>
            </kwd></kwd-group><mixed-citation publication-type="journal"><person-group><name><surname>Nakahara</surname><given-names>Shinichi</given-names></name><name><surname>Kleckner</surname><given-names>Kaylin</given-names></name><name><surname>Barbosa</surname><given-names>Eduardo P.</given-names></name><name><surname>Lourenço</surname><given-names>Giselle M.</given-names></name><name><surname>Casagrande</surname><given-names>Mirna M.</given-names></name><name><surname>Willmott</surname><given-names>Keith R.</given-names></name><name><surname>Freitas</surname><given-names>André V. L.</given-names></name></person-group><article-title>﻿Reassessment of the type locality of <italic><tp:taxon-name><tp:taxon-name-part taxon-name-part-type="genus" reg="Euptychia">Euptychia</tp:taxon-name-part><tp:taxon-name-part taxon-name-part-type="species" reg="stigmatica">stigmatica</tp:taxon-name-part></tp:taxon-name></italic> Godman, 1905, with the description of two new sibling species from Amazonia (<tp:taxon-name><tp:taxon-name-part taxon-name-part-type="order">Lepidoptera</tp:taxon-name-part></tp:taxon-name>, <tp:taxon-name><tp:taxon-name-part taxon-name-part-type="family">Nymphalidae</tp:taxon-name-part></tp:taxon-name>, <tp:taxon-name><tp:taxon-name-part taxon-name-part-type="subfamily">Satyrinae</tp:taxon-name-part></tp:taxon-name>, <tp:taxon-name><tp:taxon-name-part taxon-name-part-type="tribe">Satyrini</tp:taxon-name-part></tp:taxon-name>)</article-title><source>Zookeys</source><day>14</day><month>06</month><year>2023</year><volume>1167</volume><fpage>57</fpage><lpage>88</lpage><pub-id pub-id-type="doi">10.3897/zookeys.1167.102979</pub-id></mixed-citation></tp:treatment-meta><tp:nomenclature><label>﻿=</label><tp:taxon-name>
            <object-id xmlns:xlink="http://www.w3.org/1999/xlink" content-type="arpha" xlink:type="simple">80AE3DDE-4DA5-584F-B0B5-80EC338A002F</object-id>
            <tp:taxon-name-part taxon-name-part-type="genus" reg="Euptychia">Euptychia</tp:taxon-name-part>
            <tp:taxon-name-part taxon-name-part-type="species" reg="stigmatica">stigmatica</tp:taxon-name-part>
          </tp:taxon-name><tp:taxon-authority>Godman, 1905</tp:taxon-authority><xref ref-type="fig" rid="F2">Fig. 2C–F</xref><tp:nomenclature-citation-list><tp:nomenclature-citation><tp:taxon-name>
                <tp:taxon-name-part taxon-name-part-type="genus" reg="Euptychia">Euptychia</tp:taxon-name-part>
                <tp:taxon-name-part taxon-name-part-type="species" reg="stigmatica">stigmatica</tp:taxon-name-part>
              </tp:taxon-name><comment>: <xref ref-type="bibr" rid="B28">Godman 1905</xref>: 186, pl. X[10], fig. 2 [original description]; <xref ref-type="bibr" rid="B67">Weymer 1911</xref>: 218; [in the synonymy of <tp:taxon-name><tp:taxon-name-part taxon-name-part-type="genus" reg="Euptychia"/><tp:taxon-name-part taxon-name-part-type="species" reg="cyanites">cyanites</tp:taxon-name-part></tp:taxon-name> Butler, 1871]; <xref ref-type="bibr" rid="B56">Riley and Gabriel 1924</xref>: 55; <xref ref-type="bibr" rid="B25">Gaede 1931</xref>: 444 [in the synonymy of <tp:taxon-name><tp:taxon-name-part taxon-name-part-type="genus" reg="Papilio">Papilio</tp:taxon-name-part><tp:taxon-name-part taxon-name-part-type="species" reg="crantor">crantor</tp:taxon-name-part></tp:taxon-name> Fabricius, 1793]; <xref ref-type="bibr" rid="B15">D’Abrera 1988</xref>: 766 [in the synonym of <tp:taxon-name><tp:taxon-name-part taxon-name-part-type="genus" reg="Euptychia">E.</tp:taxon-name-part><tp:taxon-name-part taxon-name-part-type="species" reg="cyanites">cyanites</tp:taxon-name-part></tp:taxon-name>]; <xref ref-type="bibr" rid="B40">Lamas 2004</xref>: 217 [in the synonymy of <tp:taxon-name><tp:taxon-name-part taxon-name-part-type="genus" reg="Euptychia">E.</tp:taxon-name-part><tp:taxon-name-part taxon-name-part-type="species" reg="cyanites">cyanites</tp:taxon-name-part></tp:taxon-name> Butler, 1871].</comment></tp:nomenclature-citation></tp:nomenclature-citation-list></tp:nomenclature><tp:treatment-sec sec-type="type locality" id="SECID0EFPAI"><title>Type locality.</title><p>“Entre Rios, Argentina” = Três Rios, Rio de Janeiro, Brazil (see discussion below). <bold><italic>Holotype</italic></bold> (fixed by monotypy) (Fig. <xref ref-type="fig" rid="F2">2C–F</xref>): male with following labels written verbatim separated by double forward slashes: //BMNH(E) 1267020//Type//Type of Species// Sept.//Entre Rios, Argentina H. H. Smith//Godman-Salvin Coll. 1904. – 1. <tp:taxon-name><tp:taxon-name-part taxon-name-part-type="genus" reg="Euptychia">Euptychia</tp:taxon-name-part><tp:taxon-name-part taxon-name-part-type="species" reg="stigmatica">stigmatica</tp:taxon-name-part></tp:taxon-name>, Godm.//B. M. TYPE No. Rh.3167 <tp:taxon-name><tp:taxon-name-part taxon-name-part-type="genus" reg="Euptychia">Euptychia</tp:taxon-name-part><tp:taxon-name-part taxon-name-part-type="species" reg="stigmatica">stigmatica</tp:taxon-name-part></tp:taxon-name>, ♂ Godm.//(<named-content xmlns:xlink="http://www.w3.org/1999/xlink" content-type="dwc:institutional_code" xlink:title="The Natural History Museum, London, UK" xlink:href="http://grbio.org/institution/natural-history-museum-london" xlink:type="simple">NHMUK</named-content>).</p></tp:treatment-sec><tp:treatment-sec sec-type="Systematic placement and diagnosis" id="SECID0ELQAI"><title>Systematic placement and diagnosis.</title><p>The genus <italic><tp:taxon-name><tp:taxon-name-part taxon-name-part-type="genus" reg="Caeruleuptychia">Caeruleuptychia</tp:taxon-name-part></tp:taxon-name></italic> is found as a clade in the so-called <italic><tp:taxon-name><tp:taxon-name-part taxon-name-part-type="genus" reg="Splendeuptychia">Splendeuptychia</tp:taxon-name-part></tp:taxon-name></italic> clade of <tp:taxon-name><tp:taxon-name-part taxon-name-part-type="subtribe">Euptychiina</tp:taxon-name-part></tp:taxon-name> (<xref ref-type="bibr" rid="B20">Espeland et al. 2019</xref>; <xref ref-type="bibr" rid="B21">2023</xref>). Within <italic><tp:taxon-name><tp:taxon-name-part taxon-name-part-type="genus" reg="Caeruleuptychia">Caeruleuptychia</tp:taxon-name-part></tp:taxon-name></italic>, <italic><tp:taxon-name><tp:taxon-name-part taxon-name-part-type="genus" reg="Caeruleuptychia">C.</tp:taxon-name-part><tp:taxon-name-part taxon-name-part-type="species" reg="cyanites">cyanites</tp:taxon-name-part></tp:taxon-name></italic> is recovered as a member of the <italic>caerulea</italic> clade based on the <abbrev xmlns:xlink="http://www.w3.org/1999/xlink" xlink:title="Maximum-likelihood" id="ABBRID0EASAI" xlink:type="simple">ML</abbrev> tree inferred from <abbrev xmlns:xlink="http://www.w3.org/1999/xlink" xlink:title="cytochrome c oxidase I" id="ABBRID0EESAI" xlink:type="simple">COI</abbrev> barcode data (<xref ref-type="bibr" rid="B50">Nakahara et al. 2022</xref>: fig. 1, as <italic><tp:taxon-name><tp:taxon-name-part taxon-name-part-type="genus" reg="Caeruleuptychia">Caeruleuptychia</tp:taxon-name-part></tp:taxon-name></italic> sp. nov. 2). Despite the <italic>caerulea</italic> clade not being found as monophyletic in the present work, preceding studies (e.g., <xref ref-type="bibr" rid="B50">Nakahara et al. 2022</xref>) did recover this clade as a natural group. <italic><tp:taxon-name><tp:taxon-name-part taxon-name-part-type="genus" reg="Caeruleuptychia">Caeruleuptychia</tp:taxon-name-part><tp:taxon-name-part taxon-name-part-type="species" reg="cyanites">cyanites</tp:taxon-name-part></tp:taxon-name></italic> is recovered as a sister taxon to <italic><tp:taxon-name><tp:taxon-name-part taxon-name-part-type="genus" reg="Caeruleuptychia">C.</tp:taxon-name-part><tp:taxon-name-part taxon-name-part-type="species" reg="harrisi">harrisi</tp:taxon-name-part></tp:taxon-name></italic> sp. nov. with a strong support in the present work (Fig. <xref ref-type="fig" rid="F1">1A</xref>), where this clade (<italic><tp:taxon-name><tp:taxon-name-part taxon-name-part-type="genus" reg="Caeruleuptychia">C.</tp:taxon-name-part><tp:taxon-name-part taxon-name-part-type="species" reg="cyanites">cyanites</tp:taxon-name-part></tp:taxon-name></italic> + <italic><tp:taxon-name><tp:taxon-name-part taxon-name-part-type="genus" reg="Caeruleuptychia">C.</tp:taxon-name-part><tp:taxon-name-part taxon-name-part-type="species" reg="harrisi">harrisi</tp:taxon-name-part></tp:taxon-name></italic> sp. nov.) is found as a sister to <italic><tp:taxon-name><tp:taxon-name-part taxon-name-part-type="genus" reg="Caeruleuptychia">C.</tp:taxon-name-part><tp:taxon-name-part taxon-name-part-type="species" reg="coelestis">coelestis</tp:taxon-name-part></tp:taxon-name></italic> (Butler, 1867), and furthermore, ((<italic><tp:taxon-name><tp:taxon-name-part taxon-name-part-type="genus" reg="Caeruleuptychia">C.</tp:taxon-name-part><tp:taxon-name-part taxon-name-part-type="species" reg="cyanites">cyanites</tp:taxon-name-part></tp:taxon-name></italic> + <italic><tp:taxon-name><tp:taxon-name-part taxon-name-part-type="genus" reg="Caeruleuptychia">C.</tp:taxon-name-part><tp:taxon-name-part taxon-name-part-type="species" reg="harrisi">harrisi</tp:taxon-name-part></tp:taxon-name></italic> sp. nov.) + <italic><tp:taxon-name><tp:taxon-name-part taxon-name-part-type="genus" reg="Caeruleuptychia">C.</tp:taxon-name-part><tp:taxon-name-part taxon-name-part-type="species" reg="coelestis">coelestis</tp:taxon-name-part></tp:taxon-name></italic>) is recovered as a sister to (<italic><tp:taxon-name><tp:taxon-name-part taxon-name-part-type="genus" reg="Caeruleuptychia">C.</tp:taxon-name-part><tp:taxon-name-part taxon-name-part-type="species" reg="aemulatio">aemulatio</tp:taxon-name-part></tp:taxon-name></italic> sp. nov. + <italic><tp:taxon-name><tp:taxon-name-part taxon-name-part-type="genus" reg="Caeruleuptychia">C.</tp:taxon-name-part><tp:taxon-name-part taxon-name-part-type="species" reg="glauca">glauca</tp:taxon-name-part></tp:taxon-name></italic>) . The mean inter-specific pairwise distance between <italic><tp:taxon-name><tp:taxon-name-part taxon-name-part-type="genus" reg="Caeruleuptychia">C.</tp:taxon-name-part><tp:taxon-name-part taxon-name-part-type="species" reg="cyanites">cyanites</tp:taxon-name-part></tp:taxon-name></italic> and <italic><tp:taxon-name><tp:taxon-name-part taxon-name-part-type="genus" reg="Caeruleuptychia">C.</tp:taxon-name-part><tp:taxon-name-part taxon-name-part-type="species" reg="harrisi">harrisi</tp:taxon-name-part></tp:taxon-name></italic> sp. nov. was 1.6%, and mean infra-specific pairwise distance of 0.1% (<italic>n</italic> = 6) (<italic><tp:taxon-name><tp:taxon-name-part taxon-name-part-type="genus" reg="Caeruleuptychia">C.</tp:taxon-name-part><tp:taxon-name-part taxon-name-part-type="species" reg="cyanites">cyanites</tp:taxon-name-part></tp:taxon-name></italic>) and 0.2% (<italic>n</italic> = 2) (<italic><tp:taxon-name><tp:taxon-name-part taxon-name-part-type="genus" reg="Caeruleuptychia">C.</tp:taxon-name-part><tp:taxon-name-part taxon-name-part-type="species" reg="harrisi">harrisi</tp:taxon-name-part></tp:taxon-name></italic> sp. nov.).</p><fig id="F1" position="float" orientation="portrait"><object-id xmlns:xlink="http://www.w3.org/1999/xlink" content-type="doi" xlink:type="simple">10.3897/zookeys.1167.102979.figure1</object-id><object-id xmlns:xlink="http://www.w3.org/1999/xlink" content-type="arpha" xlink:type="simple">D18E23BC-A9DD-51DA-B413-131FFABD45E3</object-id><label>Figure 1.</label><caption><p><bold>A</bold> maximum likelihood tree (LnL = -2678.083) showing the phylogenetic relationships among <italic><tp:taxon-name><tp:taxon-name-part taxon-name-part-type="genus" reg="Caeruleuptychia">Caeruleuptychia</tp:taxon-name-part></tp:taxon-name></italic> taxa selected for this study. Numbers beside branches are UFBoot/<abbrev xmlns:xlink="http://www.w3.org/1999/xlink" xlink:title="SH-like approximate Likelihood Ratio Test" id="ABBRID0EMYAI" xlink:type="simple">SH-aLRT</abbrev> values; colored tips represent taxonomic hypotheses proposed in the present study <bold>B</bold> the differentiation of three <italic><tp:taxon-name><tp:taxon-name-part taxon-name-part-type="genus" reg="Caeruleuptychia">Caeruleuptychia</tp:taxon-name-part></tp:taxon-name></italic> species (<italic><tp:taxon-name><tp:taxon-name-part taxon-name-part-type="genus" reg="Caeruleuptychia">C.</tp:taxon-name-part><tp:taxon-name-part taxon-name-part-type="species" reg="cyanites">cyanites</tp:taxon-name-part></tp:taxon-name></italic>, <italic><tp:taxon-name><tp:taxon-name-part taxon-name-part-type="genus" reg="Caeruleuptychia">C.</tp:taxon-name-part><tp:taxon-name-part taxon-name-part-type="species" reg="harrisi">harrisi</tp:taxon-name-part></tp:taxon-name></italic> sp. nov., <italic><tp:taxon-name><tp:taxon-name-part taxon-name-part-type="genus" reg="Caeruleuptychia">C.</tp:taxon-name-part><tp:taxon-name-part taxon-name-part-type="species" reg="aemulatio">aemulatio</tp:taxon-name-part></tp:taxon-name></italic> sp. nov.) by forewing length (mm) and scent patch percentage. Each species is denoted by a unique color and shape with a single point representing a single specimen. The holotype (HT) of each name and the lectotype (LT) of <italic><tp:taxon-name><tp:taxon-name-part taxon-name-part-type="genus" reg="Caeruleuptychia">C.</tp:taxon-name-part><tp:taxon-name-part taxon-name-part-type="species" reg="cyanites">cyanites</tp:taxon-name-part></tp:taxon-name></italic> are denoted by a black border and the corresponding letters.</p></caption><graphic xmlns:xlink="http://www.w3.org/1999/xlink" xlink:href="zookeys-1167-057_article-102979__-g001.jpg" position="float" orientation="portrait" xlink:type="simple" id="oo_863850.jpg"><uri content-type="original_file" xlink:type="simple">https://binary.pensoft.net/fig/863850</uri></graphic></fig><fig id="F2" position="float" orientation="portrait"><object-id xmlns:xlink="http://www.w3.org/1999/xlink" content-type="doi" xlink:type="simple">10.3897/zookeys.1167.102979.figure2</object-id><object-id xmlns:xlink="http://www.w3.org/1999/xlink" content-type="arpha" xlink:type="simple">55EDF1B7-5D80-5CBC-A299-89C40CD5229A</object-id><label>Figure 2.</label><caption><p>Lectotype of <italic><tp:taxon-name><tp:taxon-name-part taxon-name-part-type="genus" reg="Euptychia">E.</tp:taxon-name-part><tp:taxon-name-part taxon-name-part-type="species" reg="cyanites">cyanites</tp:taxon-name-part></tp:taxon-name></italic> (<named-content xmlns:xlink="http://www.w3.org/1999/xlink" content-type="dwc:institutional_code" xlink:title="The Natural History Museum, London, UK" xlink:href="http://grbio.org/institution/natural-history-museum-london" xlink:type="simple">NHMUK</named-content>) <bold>A</bold> in dorsal view <bold>B</bold> in ventral view, with associated labels to the right. Holotype of <italic><tp:taxon-name><tp:taxon-name-part taxon-name-part-type="genus" reg="Euptychia">E.</tp:taxon-name-part><tp:taxon-name-part taxon-name-part-type="species" reg="stigmatica">stigmatica</tp:taxon-name-part></tp:taxon-name></italic> (<named-content xmlns:xlink="http://www.w3.org/1999/xlink" content-type="dwc:institutional_code" xlink:title="The Natural History Museum, London, UK" xlink:href="http://grbio.org/institution/natural-history-museum-london" xlink:type="simple">NHMUK</named-content>) and its original description <bold>C</bold> in dorsal view <bold>D</bold> in ventral view, with associated labels to the right <bold>E</bold> text of the original description by <xref ref-type="bibr" rid="B28">Godman (1905</xref>: 186) <bold>F</bold> illustration associated with <xref ref-type="bibr" rid="B28">Godman (1905</xref>: pl. 10, fig. 2).</p></caption><graphic xmlns:xlink="http://www.w3.org/1999/xlink" xlink:href="zookeys-1167-057_article-102979__-g002.jpg" position="float" orientation="portrait" xlink:type="simple" id="oo_863851.jpg"><uri content-type="original_file" xlink:type="simple">https://binary.pensoft.net/fig/863851</uri></graphic></fig><p>Female specimens are currently known only for <italic><tp:taxon-name><tp:taxon-name-part taxon-name-part-type="genus" reg="Caeruleuptychia">C.</tp:taxon-name-part><tp:taxon-name-part taxon-name-part-type="species" reg="cyanites">cyanites</tp:taxon-name-part></tp:taxon-name></italic> among taxa discussed herein, thus the diagnostic characters provided below are restricted to male individuals. <italic><tp:taxon-name><tp:taxon-name-part taxon-name-part-type="genus" reg="Caeruleuptychia">Caeruleuptychia</tp:taxon-name-part><tp:taxon-name-part taxon-name-part-type="species" reg="cyanites">cyanites</tp:taxon-name-part></tp:taxon-name></italic> is distinguished from <italic><tp:taxon-name><tp:taxon-name-part taxon-name-part-type="genus" reg="Caeruleuptychia">C.</tp:taxon-name-part><tp:taxon-name-part taxon-name-part-type="species" reg="harrisi">harrisi</tp:taxon-name-part></tp:taxon-name></italic> sp. nov. by its larger forewing length: 22.8–26.1 mm, mean 24.66 mm (<italic>n</italic> = 16) for <italic><tp:taxon-name><tp:taxon-name-part taxon-name-part-type="genus" reg="Caeruleuptychia">C.</tp:taxon-name-part><tp:taxon-name-part taxon-name-part-type="species" reg="cyanites">cyanites</tp:taxon-name-part></tp:taxon-name></italic>; 21.0–22.4 mm, mean 21.38 mm (<italic>n</italic> = 5) for <italic><tp:taxon-name><tp:taxon-name-part taxon-name-part-type="genus" reg="Caeruleuptychia">C.</tp:taxon-name-part><tp:taxon-name-part taxon-name-part-type="species" reg="harrisi">harrisi</tp:taxon-name-part></tp:taxon-name></italic> sp. nov. <italic><tp:taxon-name><tp:taxon-name-part taxon-name-part-type="genus" reg="Caeruleuptychia">Caeruleuptychia</tp:taxon-name-part><tp:taxon-name-part taxon-name-part-type="species" reg="cyanites">cyanites</tp:taxon-name-part></tp:taxon-name></italic> is further distinguished from <italic><tp:taxon-name><tp:taxon-name-part taxon-name-part-type="genus" reg="Caeruleuptychia">C.</tp:taxon-name-part><tp:taxon-name-part taxon-name-part-type="species" reg="harrisi">harrisi</tp:taxon-name-part></tp:taxon-name></italic> sp. nov. by possessing a larger scent patch in the dorsal forewing cell 2A, where this patch encompasses ca. one-third of the forewing inner margin (25–31%, mean 28.0% (<italic>n</italic> = 16)), whereas this patch encompasses less than one-fifth of the forewing inner margin (14–19%, mean 16.2% (<italic>n</italic> = 5)) in <italic><tp:taxon-name><tp:taxon-name-part taxon-name-part-type="genus" reg="Caeruleuptychia">C.</tp:taxon-name-part><tp:taxon-name-part taxon-name-part-type="species" reg="harrisi">harrisi</tp:taxon-name-part></tp:taxon-name></italic> sp. nov. (see Table <xref ref-type="table" rid="T1">1</xref>). The length of this dorsal forewing scent patch occupies ca. one-fourth of the forewing inner margin in <italic><tp:taxon-name><tp:taxon-name-part taxon-name-part-type="genus" reg="Caeruleuptychia">C.</tp:taxon-name-part><tp:taxon-name-part taxon-name-part-type="species" reg="aemulatio">aemulatio</tp:taxon-name-part></tp:taxon-name></italic> sp. nov. (21–27%, mean 23.7.4%, <italic>n</italic> = 6; Table <xref ref-type="table" rid="T1">1</xref>). We created bivariate scatterplots based on these forewing measurements to graphically delineate these three species discussed above (Fig. <xref ref-type="fig" rid="F1">1B</xref>). <italic><tp:taxon-name><tp:taxon-name-part taxon-name-part-type="genus" reg="Caeruleuptychia">Caeruleuptychia</tp:taxon-name-part><tp:taxon-name-part taxon-name-part-type="species" reg="cyanites">cyanites</tp:taxon-name-part></tp:taxon-name></italic> is further distinguished from <italic><tp:taxon-name><tp:taxon-name-part taxon-name-part-type="genus" reg="Caeruleuptychia">C.</tp:taxon-name-part><tp:taxon-name-part taxon-name-part-type="species" reg="aemulatio">aemulatio</tp:taxon-name-part></tp:taxon-name></italic> sp. nov. by often having the dorsal hindwing cell Cu<sub>1</sub> adorned with a black spot, whereas this spot is absent in <italic><tp:taxon-name><tp:taxon-name-part taxon-name-part-type="genus" reg="Caeruleuptychia">C.</tp:taxon-name-part><tp:taxon-name-part taxon-name-part-type="species" reg="aemulatio">aemulatio</tp:taxon-name-part></tp:taxon-name></italic> sp. nov.; by having broader dark bands on the ventral surface (most pronounced in the ventral forewing umbra); and by cell Cu<sub>2</sub> on the ventral forewing having paler blue scaling than the remainder of the wing, with this color extending slightly into the posterior half of cell Cu<sub>1</sub>, with the middle of cell Cu<sub>2</sub> having even paler, whitish blue scales that might represent androconial scales, whereas similar pale whitish blue scales in <italic><tp:taxon-name><tp:taxon-name-part taxon-name-part-type="genus" reg="Caeruleuptychia">C.</tp:taxon-name-part><tp:taxon-name-part taxon-name-part-type="species" reg="aemulatio">aemulatio</tp:taxon-name-part></tp:taxon-name></italic> sp. nov. are confined to cell 2A. Nevertheless, given the subtlety of these characters and slight variation, it is advisable to use these characters in combination in order to distinguish <italic><tp:taxon-name><tp:taxon-name-part taxon-name-part-type="genus" reg="Caeruleuptychia">C.</tp:taxon-name-part><tp:taxon-name-part taxon-name-part-type="species" reg="cyanites">cyanites</tp:taxon-name-part></tp:taxon-name></italic> from <italic><tp:taxon-name><tp:taxon-name-part taxon-name-part-type="genus" reg="Caeruleuptychia">C.</tp:taxon-name-part><tp:taxon-name-part taxon-name-part-type="species" reg="aemulatio">aemulatio</tp:taxon-name-part></tp:taxon-name></italic> sp. nov. <italic><tp:taxon-name><tp:taxon-name-part taxon-name-part-type="genus" reg="Caeruleuptychia">Caeruleuptychia</tp:taxon-name-part><tp:taxon-name-part taxon-name-part-type="species" reg="cyanites">cyanites</tp:taxon-name-part></tp:taxon-name></italic> is further distinguished from <italic><tp:taxon-name><tp:taxon-name-part taxon-name-part-type="genus" reg="Caeruleuptychia">C.</tp:taxon-name-part><tp:taxon-name-part taxon-name-part-type="species" reg="harrisi">harrisi</tp:taxon-name-part></tp:taxon-name></italic> sp. nov. by the ventral margin of the tegumen exhibiting an upwards concavity in lateral view, as well as an apical process of the valva terminating in a broader point in lateral view. In addition, the male of <italic><tp:taxon-name><tp:taxon-name-part taxon-name-part-type="genus" reg="Caeruleuptychia">C.</tp:taxon-name-part><tp:taxon-name-part taxon-name-part-type="species" reg="coelestis">coelestis</tp:taxon-name-part></tp:taxon-name></italic> is readily distinguishable from these three taxa discussed above by the absence of a forewing scent patch.</p></tp:treatment-sec><tp:treatment-sec sec-type="variation" id="SECID0ERDBI"><title>Variation.</title><p>Black spot in the dorsal hindwing cell Cu<sub>1</sub> is variable in male specimens in size, namely clearly present in many individuals although reduced or apparently absent in some specimens (e.g., a pair at <named-content xmlns:xlink="http://www.w3.org/1999/xlink" content-type="dwc:institutional_code" xlink:title="McGuire Center for Lepidoptera and Biodiversity, Florida Museum of Natural History, Gainesville, USA" xlink:href="http://grbio.org/institution/florida-museum-natural-history" xlink:type="simple">FLMNH</named-content>; lectotype of <italic><tp:taxon-name><tp:taxon-name-part taxon-name-part-type="genus" reg="Euptychia">E.</tp:taxon-name-part><tp:taxon-name-part taxon-name-part-type="species" reg="cyanites">cyanites</tp:taxon-name-part></tp:taxon-name></italic>).</p></tp:treatment-sec><tp:treatment-sec sec-type="material" id="SECID0EJEBI"><title>Examined material</title><p><bold>(21 males and 18 females). Males</bold>: With the following labels written verbatim separated by double forward slashes: São Paulo – //Casa Br[anca]. G. (<named-content xmlns:xlink="http://www.w3.org/1999/xlink" content-type="dwc:institutional_code" xlink:title="Museum für Naturkunde, Leibniz-Institut für Evolutions-und Biodiversitätsforschung, Berlin, Germany" xlink:href="http://grbio.org/institution/museum-f%C3%BCr-naturkunde" xlink:type="simple">MfN</named-content>); //Prov. S. Paulo Brasil mer. Littke.// Most probably ♂ of <tp:taxon-name><tp:taxon-name-part taxon-name-part-type="genus" reg="Euptychia">Euptychia</tp:taxon-name-part></tp:taxon-name> ziza, Butl.// genitalia vial M-9125 ♂ Lee D. Miller (<named-content xmlns:xlink="http://www.w3.org/1999/xlink" content-type="dwc:institutional_code" xlink:title="Museum für Naturkunde, Leibniz-Institut für Evolutions-und Biodiversitätsforschung, Berlin, Germany" xlink:href="http://grbio.org/institution/museum-f%C3%BCr-naturkunde" xlink:type="simple">MfN</named-content>); Minas Gerais – //P[arque]e[stadual do]r[io]d[oce] – 05/VIII/15 Trilha 2 – Arm 3D Lagoa Bonita// BLU 778 [molecular voucher]// (<named-content xmlns:xlink="http://www.w3.org/1999/xlink" content-type="dwc:institutional_code" xlink:title="Zoological Collection of the Museu de Diversidade Biológica da Universidade Estadual de Campinas, Campinas, Brazil" xlink:href="http://grbio.org/institution/museu-de-zoologia-da-universidade-estadual-de-campinas" xlink:type="simple">ZUEC</named-content>); //BRAZIL, Minas Gerais, Timóteo Pq. Est. do Rio Doce 05.VIII.2015 Lourenço G.M., Soares G.R. &amp; Palacio T. leg.// YPH-0854 [molecular voucher]// <named-content xmlns:xlink="http://www.w3.org/1999/xlink" content-type="dwc:institutional_code" xlink:title="Zoological Collection of the Museu de Diversidade Biológica da Universidade Estadual de Campinas, Campinas, Brazil" xlink:href="http://grbio.org/institution/museu-de-zoologia-da-universidade-estadual-de-campinas" xlink:type="simple">ZUEC</named-content>-LEP 12054// (<named-content xmlns:xlink="http://www.w3.org/1999/xlink" content-type="dwc:institutional_code" xlink:title="Zoological Collection of the Museu de Diversidade Biológica da Universidade Estadual de Campinas, Campinas, Brazil" xlink:href="http://grbio.org/institution/museu-de-zoologia-da-universidade-estadual-de-campinas" xlink:type="simple">ZUEC</named-content>); //BRAZIL, Minas Gerais, Timóteo Pq. Est. do Rio Doce 06.X.2015 Lourenço G.M., Soares G.R. &amp; Palacio T. leg.// <named-content xmlns:xlink="http://www.w3.org/1999/xlink" content-type="dwc:institutional_code" xlink:title="Zoological Collection of the Museu de Diversidade Biológica da Universidade Estadual de Campinas, Campinas, Brazil" xlink:href="http://grbio.org/institution/museu-de-zoologia-da-universidade-estadual-de-campinas" xlink:type="simple">ZUEC</named-content>-LEP 12055// (<named-content xmlns:xlink="http://www.w3.org/1999/xlink" content-type="dwc:institutional_code" xlink:title="Zoological Collection of the Museu de Diversidade Biológica da Universidade Estadual de Campinas, Campinas, Brazil" xlink:href="http://grbio.org/institution/museu-de-zoologia-da-universidade-estadual-de-campinas" xlink:type="simple">ZUEC</named-content>); //BRAZIL, Minas Gerais, Timóteo Pq. Est. do Rio Doce 04.X.2015 Lourenço G.M., Soares G.R. &amp; Palacio T. leg.// <named-content xmlns:xlink="http://www.w3.org/1999/xlink" content-type="dwc:institutional_code" xlink:title="Zoological Collection of the Museu de Diversidade Biológica da Universidade Estadual de Campinas, Campinas, Brazil" xlink:href="http://grbio.org/institution/museu-de-zoologia-da-universidade-estadual-de-campinas" xlink:type="simple">ZUEC</named-content>-LEP 12064// (<named-content xmlns:xlink="http://www.w3.org/1999/xlink" content-type="dwc:institutional_code" xlink:title="Zoological Collection of the Museu de Diversidade Biológica da Universidade Estadual de Campinas, Campinas, Brazil" xlink:href="http://grbio.org/institution/museu-de-zoologia-da-universidade-estadual-de-campinas" xlink:type="simple">ZUEC</named-content>); //BRAZIL, Minas Gerais, Timóteo Pq. Est. do Rio Doce 04.X.2015 Lourenço G.M., Soares G.R. &amp; Palacio T. leg.// <named-content xmlns:xlink="http://www.w3.org/1999/xlink" content-type="dwc:institutional_code" xlink:title="Zoological Collection of the Museu de Diversidade Biológica da Universidade Estadual de Campinas, Campinas, Brazil" xlink:href="http://grbio.org/institution/museu-de-zoologia-da-universidade-estadual-de-campinas" xlink:type="simple">ZUEC</named-content>-LEP 12056// (<named-content xmlns:xlink="http://www.w3.org/1999/xlink" content-type="dwc:institutional_code" xlink:title="Zoological Collection of the Museu de Diversidade Biológica da Universidade Estadual de Campinas, Campinas, Brazil" xlink:href="http://grbio.org/institution/museu-de-zoologia-da-universidade-estadual-de-campinas" xlink:type="simple">ZUEC</named-content>); //BRAZIL, Minas Gerais, Timóteo Pq. Est. do Rio Doce 14.IX.2015 Lourenço G.M., Soares G.R. &amp; Palacio T. leg.// <named-content xmlns:xlink="http://www.w3.org/1999/xlink" content-type="dwc:institutional_code" xlink:title="Zoological Collection of the Museu de Diversidade Biológica da Universidade Estadual de Campinas, Campinas, Brazil" xlink:href="http://grbio.org/institution/museu-de-zoologia-da-universidade-estadual-de-campinas" xlink:type="simple">ZUEC</named-content>-LEP 12057// (<named-content xmlns:xlink="http://www.w3.org/1999/xlink" content-type="dwc:institutional_code" xlink:title="Zoological Collection of the Museu de Diversidade Biológica da Universidade Estadual de Campinas, Campinas, Brazil" xlink:href="http://grbio.org/institution/museu-de-zoologia-da-universidade-estadual-de-campinas" xlink:type="simple">ZUEC</named-content>); //BRAZIL, Minas Gerais, Timóteo Pq. Est. do Rio Doce 12.IX.2015 Lourenço G.M., Soares G.R. &amp; Palacio T. leg.// <named-content xmlns:xlink="http://www.w3.org/1999/xlink" content-type="dwc:institutional_code" xlink:title="Zoological Collection of the Museu de Diversidade Biológica da Universidade Estadual de Campinas, Campinas, Brazil" xlink:href="http://grbio.org/institution/museu-de-zoologia-da-universidade-estadual-de-campinas" xlink:type="simple">ZUEC</named-content>-LEP 12058// (<named-content xmlns:xlink="http://www.w3.org/1999/xlink" content-type="dwc:institutional_code" xlink:title="Zoological Collection of the Museu de Diversidade Biológica da Universidade Estadual de Campinas, Campinas, Brazil" xlink:href="http://grbio.org/institution/museu-de-zoologia-da-universidade-estadual-de-campinas" xlink:type="simple">ZUEC</named-content>); //BRAZIL, Minas Gerais, Timóteo Pq. Est. do Rio Doce 15.IX.2015 Lourenço G.M., Soares G.R. &amp; Palacio T. leg.// <named-content xmlns:xlink="http://www.w3.org/1999/xlink" content-type="dwc:institutional_code" xlink:title="Zoological Collection of the Museu de Diversidade Biológica da Universidade Estadual de Campinas, Campinas, Brazil" xlink:href="http://grbio.org/institution/museu-de-zoologia-da-universidade-estadual-de-campinas" xlink:type="simple">ZUEC</named-content>-LEP 12059// (<named-content xmlns:xlink="http://www.w3.org/1999/xlink" content-type="dwc:institutional_code" xlink:title="Zoological Collection of the Museu de Diversidade Biológica da Universidade Estadual de Campinas, Campinas, Brazil" xlink:href="http://grbio.org/institution/museu-de-zoologia-da-universidade-estadual-de-campinas" xlink:type="simple">ZUEC</named-content>); //29-I–3-II-2003 . ESTAÇÃO BIOLÓGICA DE CARATINGA, CARATINGA, MG, 400 m MIELKE &amp; CASAGRANDE LEG.// (<named-content xmlns:xlink="http://www.w3.org/1999/xlink" content-type="dwc:institutional_code" xlink:title="Entomological Collection Pe. Jesus Santiago Moure, Universidade Federal do Paraná, Curitiba, Brazil" xlink:href="http://grbio.org/institution/universidade-federal-do-paran%C3%A1" xlink:type="simple">DZUP</named-content>); Espírito Santo – //BRAZIL, Espírito Santo, Sooretama, Reserva Biológica de Sooretama, <named-content xmlns:xlink="http://www.w3.org/1999/xlink" content-type="dwc:verbatimCoordinates" xlink:type="simple"><named-content content-type="geo-json" specific-use="{&#34;type&#34;:&#34;Point&#34;,&#34;coordinates&#34;:[-40.158389,-19.035278]}" id="NCID0EUHBI" xlink:type="simple">19°02'07.0"S, 40°09'30.2"W</named-content></named-content>, 18.VIII.2018, Santos J.P., Rosa A.H.B., Machado P.A. &amp; Lopes A.C. leg.// LBR0654 [molecular voucher]// (<named-content xmlns:xlink="http://www.w3.org/1999/xlink" content-type="dwc:institutional_code" xlink:title="Zoological Collection of the Museu de Diversidade Biológica da Universidade Estadual de Campinas, Campinas, Brazil" xlink:href="http://grbio.org/institution/museu-de-zoologia-da-universidade-estadual-de-campinas" xlink:type="simple">ZUEC</named-content>); //ESPÍRITO SANTO RES. ECOLÓGICA SOORETAMA <named-content xmlns:xlink="http://www.w3.org/1999/xlink" content-type="dwc:verbatimCoordinates" xlink:type="simple"><named-content content-type="geo-json" specific-use="{&#34;type&#34;:&#34;Point&#34;,&#34;coordinates&#34;:[-40.147222,-19.056944]}" id="NCID0EGIBI" xlink:type="simple">19°03'25"S, 40°08'50"W</named-content></named-content> 19-26 – II – 2013 MIELKE &amp; CASAGRANDE LEG.// DZ 40.523// BC-DZ Willmott 8 [molecular voucher]// (<named-content xmlns:xlink="http://www.w3.org/1999/xlink" content-type="dwc:institutional_code" xlink:title="Entomological Collection Pe. Jesus Santiago Moure, Universidade Federal do Paraná, Curitiba, Brazil" xlink:href="http://grbio.org/institution/universidade-federal-do-paran%C3%A1" xlink:type="simple">DZUP</named-content>); BRAZIL, ESPÍRITO SANTO RES. ECOLÓGICA SOORETAMA <named-content xmlns:xlink="http://www.w3.org/1999/xlink" content-type="dwc:verbatimCoordinates" xlink:type="simple"><named-content content-type="geo-json" specific-use="{&#34;type&#34;:&#34;Point&#34;,&#34;coordinates&#34;:[-40.147222,-19.056944]}" id="NCID0ETIBI" xlink:type="simple">19°03'25"S, 40°08'50"W</named-content></named-content> 19-26 – II – 2013 MIELKE &amp; CASAGRANDE LEG.// DZ 40.372// BC-DZ Willmott 6 [molecular voucher]// (<named-content xmlns:xlink="http://www.w3.org/1999/xlink" content-type="dwc:institutional_code" xlink:title="Entomological Collection Pe. Jesus Santiago Moure, Universidade Federal do Paraná, Curitiba, Brazil" xlink:href="http://grbio.org/institution/universidade-federal-do-paran%C3%A1" xlink:type="simple">DZUP</named-content>); BRAZIL, ESPÍRITO SANTO RES. ECOLÓGICA SOORETAMA <named-content xmlns:xlink="http://www.w3.org/1999/xlink" content-type="dwc:verbatimCoordinates" xlink:type="simple"><named-content content-type="geo-json" specific-use="{&#34;type&#34;:&#34;Point&#34;,&#34;coordinates&#34;:[-40.147222,-19.056944]}" id="NCID0EAJBI" xlink:type="simple">19°03'25"S, 40°08'50"W</named-content></named-content> 19-26 – II – 2013 MIELKE &amp; CASAGRANDE LEG.// DZ 40.373// (<named-content xmlns:xlink="http://www.w3.org/1999/xlink" content-type="dwc:institutional_code" xlink:title="Entomological Collection Pe. Jesus Santiago Moure, Universidade Federal do Paraná, Curitiba, Brazil" xlink:href="http://grbio.org/institution/universidade-federal-do-paran%C3%A1" xlink:type="simple">DZUP</named-content>); BRAZIL: ESPIRITO SANTO: Itaguassu 1x.1971 Paulo Cesar Elias// A. C. Allyn Acc. 1971-38// Genitalic vial SN-19-13// Allyn Museum photo No. 073075-11// <named-content xmlns:xlink="http://www.w3.org/1999/xlink" content-type="dwc:institutional_code" xlink:title="McGuire Center for Lepidoptera and Biodiversity, Florida Museum of Natural History, Gainesville, USA" xlink:href="http://grbio.org/institution/florida-museum-natural-history" xlink:type="simple">FLMNH</named-content> 1138898// (<named-content xmlns:xlink="http://www.w3.org/1999/xlink" content-type="dwc:institutional_code" xlink:title="McGuire Center for Lepidoptera and Biodiversity, Florida Museum of Natural History, Gainesville, USA" xlink:href="http://grbio.org/institution/florida-museum-natural-history" xlink:type="simple">FLMNH</named-content>); BRAZIL, BAHIA, CAMACAN RESERVA SERRA BONITA <named-content xmlns:xlink="http://www.w3.org/1999/xlink" content-type="dwc:verbatimCoordinates" xlink:type="simple"><named-content content-type="geo-json" specific-use="{&#34;type&#34;:&#34;Point&#34;,&#34;coordinates&#34;:[-39.550000,-15.383333]}" id="NCID0EXJBI" xlink:type="simple">15°23'S, 39°33'W</named-content></named-content>, 40°08'50" 3–10-XII-2016 200 m MIELKE, CARNEIRO, DIAS, DOLIBAINA &amp; SANTOS LEG.// DZ 40.512// (<named-content xmlns:xlink="http://www.w3.org/1999/xlink" content-type="dwc:institutional_code" xlink:title="Entomological Collection Pe. Jesus Santiago Moure, Universidade Federal do Paraná, Curitiba, Brazil" xlink:href="http://grbio.org/institution/universidade-federal-do-paran%C3%A1" xlink:type="simple">DZUP</named-content>); BRAZIL, BAHIA, CAMACAN RESERVA SERRA BONITA <named-content xmlns:xlink="http://www.w3.org/1999/xlink" content-type="dwc:verbatimCoordinates" xlink:type="simple"><named-content content-type="geo-json" specific-use="{&#34;type&#34;:&#34;Point&#34;,&#34;coordinates&#34;:[-39.550000,-15.383333]}" id="NCID0EEKBI" xlink:type="simple">15°23'S, 39°33'W</named-content></named-content>, 40°08'50" 3–10-XII-2016 200m MIELKE, CARNEIRO, DIAS, DOLIBAINA &amp; SANTOS LEG.// DZ 40.503// (<named-content xmlns:xlink="http://www.w3.org/1999/xlink" content-type="dwc:institutional_code" xlink:title="Entomological Collection Pe. Jesus Santiago Moure, Universidade Federal do Paraná, Curitiba, Brazil" xlink:href="http://grbio.org/institution/universidade-federal-do-paran%C3%A1" xlink:type="simple">DZUP</named-content>); BRAZIL, BAHIA, CAMACAN RESERVA SERRA BONITA <named-content xmlns:xlink="http://www.w3.org/1999/xlink" content-type="dwc:verbatimCoordinates" xlink:type="simple"><named-content content-type="geo-json" specific-use="{&#34;type&#34;:&#34;Point&#34;,&#34;coordinates&#34;:[-39.550000,-15.383333]}" id="NCID0ERKBI" xlink:type="simple">15°23'S, 39°33'W</named-content></named-content>, 40°08'50" 3–10-XII-2016 200m MIELKE, CARNEIRO, DIAS, DOLIBAINA &amp; SANTOS LEG.// DZ 40.502// BC-DZ Willmott 9 [molecular voucher]// (<named-content xmlns:xlink="http://www.w3.org/1999/xlink" content-type="dwc:institutional_code" xlink:title="Entomological Collection Pe. Jesus Santiago Moure, Universidade Federal do Paraná, Curitiba, Brazil" xlink:href="http://grbio.org/institution/universidade-federal-do-paran%C3%A1" xlink:type="simple">DZUP</named-content>); //CONCEIÇÃO BARRA ES – BRASIL 10-IX-1969 C.&amp; C.T.Elias lg// GEN. PREP. BILOTA 1997// DZ 5268 ♂ <tp:taxon-name><tp:taxon-name-part taxon-name-part-type="genus" reg="Caeruleuptychia">Caeruleuptychia</tp:taxon-name-part><tp:taxon-name-part taxon-name-part-type="species" reg="cyanites">cyanites</tp:taxon-name-part></tp:taxon-name> I. G. BILOTA DET. 1997// DZ 5.268// (<named-content xmlns:xlink="http://www.w3.org/1999/xlink" content-type="dwc:institutional_code" xlink:title="Entomological Collection Pe. Jesus Santiago Moure, Universidade Federal do Paraná, Curitiba, Brazil" xlink:href="http://grbio.org/institution/universidade-federal-do-paran%C3%A1" xlink:type="simple">DZUP</named-content>); Bahia – //Rio. R. Hewitson Coll. 79–69. <tp:taxon-name><tp:taxon-name-part taxon-name-part-type="genus" reg="Euptychia">Euptychia</tp:taxon-name-part></tp:taxon-name> Coelestis Butl. 1.// BMNH(E) 1717835// (<named-content xmlns:xlink="http://www.w3.org/1999/xlink" content-type="dwc:institutional_code" xlink:title="The Natural History Museum, London, UK" xlink:href="http://grbio.org/institution/natural-history-museum-london" xlink:type="simple">NHMUK</named-content>). <bold>Females</bold>: with the following labels written verbatim separated by double forward slashes: Rio de Janeiro – //ALCINDO GUANA-BARA-E.F.C.B. 15-IV-1940 P. SANDIG LEG// Ex Col. Gagarin// alcindo guanabara E.F.C.B. Paulo Sandig 15-4-1940// DZ 40.381// (<named-content xmlns:xlink="http://www.w3.org/1999/xlink" content-type="dwc:institutional_code" xlink:title="Entomological Collection Pe. Jesus Santiago Moure, Universidade Federal do Paraná, Curitiba, Brazil" xlink:href="http://grbio.org/institution/universidade-federal-do-paran%C3%A1" xlink:type="simple">DZUP</named-content>); //Novo Friburgo.// genitalia vial M-9126 ♀ Lee D. Miller// coll. Sommer (<named-content xmlns:xlink="http://www.w3.org/1999/xlink" content-type="dwc:institutional_code" xlink:title="Museum für Naturkunde, Leibniz-Institut für Evolutions-und Biodiversitätsforschung, Berlin, Germany" xlink:href="http://grbio.org/institution/museum-f%C3%BCr-naturkunde" xlink:type="simple">MfN</named-content>); Minas Gerais – BRAZIL, Minas Gerais, Timóteo Pq. Est. do Rio Doce 05.X.2015 Lourenço G.M., Soares G.R. &amp; Palacio T. leg.// <named-content xmlns:xlink="http://www.w3.org/1999/xlink" content-type="dwc:institutional_code" xlink:title="Zoological Collection of the Museu de Diversidade Biológica da Universidade Estadual de Campinas, Campinas, Brazil" xlink:href="http://grbio.org/institution/museu-de-zoologia-da-universidade-estadual-de-campinas" xlink:type="simple">ZUEC</named-content>-LEP 12063// (<named-content xmlns:xlink="http://www.w3.org/1999/xlink" content-type="dwc:institutional_code" xlink:title="Zoological Collection of the Museu de Diversidade Biológica da Universidade Estadual de Campinas, Campinas, Brazil" xlink:href="http://grbio.org/institution/museu-de-zoologia-da-universidade-estadual-de-campinas" xlink:type="simple">ZUEC</named-content>); //BRAZIL, Minas Gerais, Timóteo Pq. Est. do Rio Doce 15.IX.2015 Lourenço G.M., Soares G.R. &amp; Palacio T. leg.// <named-content xmlns:xlink="http://www.w3.org/1999/xlink" content-type="dwc:institutional_code" xlink:title="Zoological Collection of the Museu de Diversidade Biológica da Universidade Estadual de Campinas, Campinas, Brazil" xlink:href="http://grbio.org/institution/museu-de-zoologia-da-universidade-estadual-de-campinas" xlink:type="simple">ZUEC</named-content>-LEP 12062// (<named-content xmlns:xlink="http://www.w3.org/1999/xlink" content-type="dwc:institutional_code" xlink:title="Zoological Collection of the Museu de Diversidade Biológica da Universidade Estadual de Campinas, Campinas, Brazil" xlink:href="http://grbio.org/institution/museu-de-zoologia-da-universidade-estadual-de-campinas" xlink:type="simple">ZUEC</named-content>); //BRAZIL, Minas Gerais, Timóteo Pq. Est. do Rio Doce 06.XI.2015 Lourenço G.M., Soares G.R. &amp; Palacio T. leg.// <named-content xmlns:xlink="http://www.w3.org/1999/xlink" content-type="dwc:institutional_code" xlink:title="Zoological Collection of the Museu de Diversidade Biológica da Universidade Estadual de Campinas, Campinas, Brazil" xlink:href="http://grbio.org/institution/museu-de-zoologia-da-universidade-estadual-de-campinas" xlink:type="simple">ZUEC</named-content>-LEP 12061// (<named-content xmlns:xlink="http://www.w3.org/1999/xlink" content-type="dwc:institutional_code" xlink:title="Zoological Collection of the Museu de Diversidade Biológica da Universidade Estadual de Campinas, Campinas, Brazil" xlink:href="http://grbio.org/institution/museu-de-zoologia-da-universidade-estadual-de-campinas" xlink:type="simple">ZUEC</named-content>); //BRAZIL, Minas Gerais, Timóteo Pq. Est. do Rio Doce 11.V.2016 Lourenço G.M., Soares G.R. &amp; Palacio T. leg.// <named-content xmlns:xlink="http://www.w3.org/1999/xlink" content-type="dwc:institutional_code" xlink:title="Zoological Collection of the Museu de Diversidade Biológica da Universidade Estadual de Campinas, Campinas, Brazil" xlink:href="http://grbio.org/institution/museu-de-zoologia-da-universidade-estadual-de-campinas" xlink:type="simple">ZUEC</named-content>-LEP 12060// (<named-content xmlns:xlink="http://www.w3.org/1999/xlink" content-type="dwc:institutional_code" xlink:title="Zoological Collection of the Museu de Diversidade Biológica da Universidade Estadual de Campinas, Campinas, Brazil" xlink:href="http://grbio.org/institution/museu-de-zoologia-da-universidade-estadual-de-campinas" xlink:type="simple">ZUEC</named-content>); Espírito Santo – //BRAZIL, ESPÍRITO SANTO RES. ECOLÓGICA SOORETAMA <named-content xmlns:xlink="http://www.w3.org/1999/xlink" content-type="dwc:verbatimCoordinates" xlink:type="simple"><named-content content-type="geo-json" specific-use="{&#34;type&#34;:&#34;Point&#34;,&#34;coordinates&#34;:[-40.147222,-19.056944]}" id="NCID0EMNBI" xlink:type="simple">19°03'25"S, 40°08'50"W</named-content></named-content> 19–26 – II – 2013 MIELKE &amp; CASAGRANDE LEG.// (<named-content xmlns:xlink="http://www.w3.org/1999/xlink" content-type="dwc:institutional_code" xlink:title="Entomological Collection Pe. Jesus Santiago Moure, Universidade Federal do Paraná, Curitiba, Brazil" xlink:href="http://grbio.org/institution/universidade-federal-do-paran%C3%A1" xlink:type="simple">DZUP</named-content>); BRAZIL: E. SANTO Baixo Guandu x.1971 P. C. Elias// A. C. Allyn Acc. 1971-47// Genitalic vial SN-19-14// Allyn Museum photo No. 073075-10// (<named-content xmlns:xlink="http://www.w3.org/1999/xlink" content-type="dwc:institutional_code" xlink:title="McGuire Center for Lepidoptera and Biodiversity, Florida Museum of Natural History, Gainesville, USA" xlink:href="http://grbio.org/institution/florida-museum-natural-history" xlink:type="simple">FLMNH</named-content>); //BRAZIL, ESPÍRITO SANTO RES. ECOLÓGICA SOORETAMA <named-content xmlns:xlink="http://www.w3.org/1999/xlink" content-type="dwc:verbatimCoordinates" xlink:type="simple"><named-content content-type="geo-json" specific-use="{&#34;type&#34;:&#34;Point&#34;,&#34;coordinates&#34;:[-40.147222,-19.056944]}" id="NCID0E5NBI" xlink:type="simple">19°03'25"S, 40°08'50"W</named-content></named-content> 19–26 – II – 2013 MIELKE &amp; CASAGRANDE LEG.// DZ 40.522// (<named-content xmlns:xlink="http://www.w3.org/1999/xlink" content-type="dwc:institutional_code" xlink:title="Entomological Collection Pe. Jesus Santiago Moure, Universidade Federal do Paraná, Curitiba, Brazil" xlink:href="http://grbio.org/institution/universidade-federal-do-paran%C3%A1" xlink:type="simple">DZUP</named-content>); //BRAZIL, ESPÍRITO SANTO RES. ECOLÓGICA SOORETAMA <named-content xmlns:xlink="http://www.w3.org/1999/xlink" content-type="dwc:verbatimCoordinates" xlink:type="simple"><named-content content-type="geo-json" specific-use="{&#34;type&#34;:&#34;Point&#34;,&#34;coordinates&#34;:[-40.147222,-19.056944]}" id="NCID0ELOBI" xlink:type="simple">19°03'25"S, 40°08'50"W</named-content></named-content> 19–26 – II – 2013 MIELKE &amp; CASAGRANDE LEG.// DZ 48.799// BC-DZ Willmott 7 [molecular voucher]// (<named-content xmlns:xlink="http://www.w3.org/1999/xlink" content-type="dwc:institutional_code" xlink:title="Entomological Collection Pe. Jesus Santiago Moure, Universidade Federal do Paraná, Curitiba, Brazil" xlink:href="http://grbio.org/institution/universidade-federal-do-paran%C3%A1" xlink:type="simple">DZUP</named-content>); //BRAZIL, ESPÍRITO SANTO RES. ECOLÓGICA SOORETAMA <named-content xmlns:xlink="http://www.w3.org/1999/xlink" content-type="dwc:verbatimCoordinates" xlink:type="simple"><named-content content-type="geo-json" specific-use="{&#34;type&#34;:&#34;Point&#34;,&#34;coordinates&#34;:[-40.147222,-19.056944]}" id="NCID0EYOBI" xlink:type="simple">19°03'25"S, 40°08'50"W</named-content></named-content> 19–26 – II – 2013 MIELKE &amp; CASAGRANDE LEG.// DZ 40.513// (<named-content xmlns:xlink="http://www.w3.org/1999/xlink" content-type="dwc:institutional_code" xlink:title="Entomological Collection Pe. Jesus Santiago Moure, Universidade Federal do Paraná, Curitiba, Brazil" xlink:href="http://grbio.org/institution/universidade-federal-do-paran%C3%A1" xlink:type="simple">DZUP</named-content>); //BRAZIL, ESPÍRITO SANTO RES. ECOLÓGICA SOORETAMA <named-content xmlns:xlink="http://www.w3.org/1999/xlink" content-type="dwc:verbatimCoordinates" xlink:type="simple"><named-content content-type="geo-json" specific-use="{&#34;type&#34;:&#34;Point&#34;,&#34;coordinates&#34;:[-40.147222,-19.056944]}" id="NCID0EFPBI" xlink:type="simple">19°03'25"S, 40°08'50"W</named-content></named-content> 19–26 – II – 2013 MIELKE &amp; CASAGRANDE LEG.// DZ 48.819// (<named-content xmlns:xlink="http://www.w3.org/1999/xlink" content-type="dwc:institutional_code" xlink:title="Entomological Collection Pe. Jesus Santiago Moure, Universidade Federal do Paraná, Curitiba, Brazil" xlink:href="http://grbio.org/institution/universidade-federal-do-paran%C3%A1" xlink:type="simple">DZUP</named-content>); //BRAZIL, ESPÍRITO SANTO RES. ECOLÓGICA SOORETAMA <named-content xmlns:xlink="http://www.w3.org/1999/xlink" content-type="dwc:verbatimCoordinates" xlink:type="simple"><named-content content-type="geo-json" specific-use="{&#34;type&#34;:&#34;Point&#34;,&#34;coordinates&#34;:[-40.147222,-19.056944]}" id="NCID0ESPBI" xlink:type="simple">19°03'25"S, 40°08'50"W</named-content></named-content> 19–26 – II – 2013 MIELKE &amp; CASAGRANDE LEG.// DZ 48.809// (<named-content xmlns:xlink="http://www.w3.org/1999/xlink" content-type="dwc:institutional_code" xlink:title="Entomological Collection Pe. Jesus Santiago Moure, Universidade Federal do Paraná, Curitiba, Brazil" xlink:href="http://grbio.org/institution/universidade-federal-do-paran%C3%A1" xlink:type="simple">DZUP</named-content>); //BRAZIL, ESPÍRITO SANTO RES. ECOLÓGICA SOORETAMA <named-content xmlns:xlink="http://www.w3.org/1999/xlink" content-type="dwc:verbatimCoordinates" xlink:type="simple"><named-content content-type="geo-json" specific-use="{&#34;type&#34;:&#34;Point&#34;,&#34;coordinates&#34;:[-40.147222,-19.056944]}" id="NCID0E6PBI" xlink:type="simple">19°03'25"S, 40°08'50"W</named-content></named-content> 21–25 – I – 2014 MIELKE &amp; CASAGRANDE LEG.// DZ 40.363// (<named-content xmlns:xlink="http://www.w3.org/1999/xlink" content-type="dwc:institutional_code" xlink:title="Entomological Collection Pe. Jesus Santiago Moure, Universidade Federal do Paraná, Curitiba, Brazil" xlink:href="http://grbio.org/institution/universidade-federal-do-paran%C3%A1" xlink:type="simple">DZUP</named-content>); //BRAZIL, ESPÍRITO SANTO RES. ECOLÓGICA SOORETAMA <named-content xmlns:xlink="http://www.w3.org/1999/xlink" content-type="dwc:verbatimCoordinates" xlink:type="simple"><named-content content-type="geo-json" specific-use="{&#34;type&#34;:&#34;Point&#34;,&#34;coordinates&#34;:[-40.147222,-19.056944]}" id="NCID0EMQBI" xlink:type="simple">19°03'25"S, 40°08'50"W</named-content></named-content> 19–26 – II – 2013 MIELKE &amp; CASAGRANDE LEG.// DZ 40.351// (<named-content xmlns:xlink="http://www.w3.org/1999/xlink" content-type="dwc:institutional_code" xlink:title="Entomological Collection Pe. Jesus Santiago Moure, Universidade Federal do Paraná, Curitiba, Brazil" xlink:href="http://grbio.org/institution/universidade-federal-do-paran%C3%A1" xlink:type="simple">DZUP</named-content>); //Conceição da Barra Esp[írito]. Santo Brazil 18-VI-1969 C. &amp; C. T. Elias leg.// DZ 40.352// (<named-content xmlns:xlink="http://www.w3.org/1999/xlink" content-type="dwc:institutional_code" xlink:title="Entomological Collection Pe. Jesus Santiago Moure, Universidade Federal do Paraná, Curitiba, Brazil" xlink:href="http://grbio.org/institution/universidade-federal-do-paran%C3%A1" xlink:type="simple">DZUP</named-content>); //CONCEIÇÃO BARRA ES – BRASIL 18-X-1968 C.&amp; C.T.Elias leg// DZ 5.269// DZ 5269 ♀ <tp:taxon-name><tp:taxon-name-part taxon-name-part-type="genus" reg="Caeruleuptychia">Caeruleuptychia</tp:taxon-name-part><tp:taxon-name-part taxon-name-part-type="species" reg="cyanites">cyanites</tp:taxon-name-part></tp:taxon-name> I. G. BILOTTA DET. 1997// GEN. PREP. BILOTTA 1997// (<named-content xmlns:xlink="http://www.w3.org/1999/xlink" content-type="dwc:institutional_code" xlink:title="Entomological Collection Pe. Jesus Santiago Moure, Universidade Federal do Paraná, Curitiba, Brazil" xlink:href="http://grbio.org/institution/universidade-federal-do-paran%C3%A1" xlink:type="simple">DZUP</named-content>); Bahia – //BRASIL: BA, Camacan Res. Serra Bonita <named-content xmlns:xlink="http://www.w3.org/1999/xlink" content-type="dwc:verbatimCoordinates" xlink:type="simple"><named-content content-type="geo-json" specific-use="{&#34;type&#34;:&#34;Point&#34;,&#34;coordinates&#34;:[-39.550000,-15.383333]}" id="NCID0ENRBI" xlink:type="simple">15°23'S–39°33'W</named-content></named-content> 800m, xi. 2012 V.O. Becker Col.// (<abbrev xmlns:xlink="http://www.w3.org/1999/xlink" xlink:title="Vitor O. Becker Collection, Camacan, Brazil" id="ABBRID0ESRBI" xlink:type="simple">VOB</abbrev>); Rio. Hewtson Coll. 79–69. <tp:taxon-name><tp:taxon-name-part taxon-name-part-type="genus" reg="Euptychia">Euptychia</tp:taxon-name-part></tp:taxon-name> Coelestis Butl. 2. [“Rio” on the underside]// BMNH(E) 1717836// (<named-content xmlns:xlink="http://www.w3.org/1999/xlink" content-type="dwc:institutional_code" xlink:title="The Natural History Museum, London, UK" xlink:href="http://grbio.org/institution/natural-history-museum-london" xlink:type="simple">NHMUK</named-content>).</p></tp:treatment-sec><tp:treatment-sec sec-type="material" id="SECID0EBSBI"><title>Other examined material</title><p><bold>(3 females).</bold> With the following labels written verbatim separated by double forward slashes: São Paulo (?) – Araras (S.P.) 600 m, 11.11.65 Ebert// Colecão H.Ebert// DZ 40.371//(<named-content xmlns:xlink="http://www.w3.org/1999/xlink" content-type="dwc:institutional_code" xlink:title="Entomological Collection Pe. Jesus Santiago Moure, Universidade Federal do Paraná, Curitiba, Brazil" xlink:href="http://grbio.org/institution/universidade-federal-do-paran%C3%A1" xlink:type="simple">DZUP</named-content>); //Araras (S. Paulo) 600 m 23.11.68 Ebert// Colecão H.Ebert// DZ 40.361//(<named-content xmlns:xlink="http://www.w3.org/1999/xlink" content-type="dwc:institutional_code" xlink:title="Entomological Collection Pe. Jesus Santiago Moure, Universidade Federal do Paraná, Curitiba, Brazil" xlink:href="http://grbio.org/institution/universidade-federal-do-paran%C3%A1" xlink:type="simple">DZUP</named-content>); //Araras (S. Paulo) 600 m 23.11.68 Ebert// Colecão H.Ebert// DZ 40.362//(<named-content xmlns:xlink="http://www.w3.org/1999/xlink" content-type="dwc:institutional_code" xlink:title="Entomological Collection Pe. Jesus Santiago Moure, Universidade Federal do Paraná, Curitiba, Brazil" xlink:href="http://grbio.org/institution/universidade-federal-do-paran%C3%A1" xlink:type="simple">DZUP</named-content>).</p></tp:treatment-sec><tp:treatment-sec sec-type="distribution" id="SECID0EYSBI"><title>Distribution</title><p><bold>(Fig. <xref ref-type="fig" rid="F5">5</xref>).</bold> This species is known from the states of Bahia, Espírito Santo, Minas Gerais, Rio de Janeiro, and São Paulo, all situated in southeastern Brazil. Records from Araras, São Paulo are likely erroneous.</p></tp:treatment-sec><tp:treatment-sec sec-type="biology" id="SECID0EFTBI"><title>Biology</title><p><bold>(Fig. <xref ref-type="fig" rid="F6">6</xref>).</bold> Based on recent records, <italic><tp:taxon-name><tp:taxon-name-part taxon-name-part-type="genus" reg="Caeruleuptychia">C.</tp:taxon-name-part><tp:taxon-name-part taxon-name-part-type="species" reg="cyanites">cyanites</tp:taxon-name-part></tp:taxon-name></italic> is associated with areas of well-preserved old growth Atlantic Forest. In a 12-month trap study in PERD, Minas Gerais, a total of 34 individuals were captured, 26 captured in the canopy and 8 in the understory, indicating a clear preference for the upper stratum (X<sup>2</sup> = 9.529, P &lt; 0.0020, DF = 1). The sex could be attributed to 33 of the captured individuals, totaling 18 males and 15 females, a sex ratio not significantly different from 1:1 (1:0.83, X<sup>2</sup> = 0.27, P = 0.6015, DF = 1). Most records (32 of 34) were concentrated from August to November/2015. In addition, most individuals (<italic>n</italic> = 20) were captured in the ecotone between forests and lakes, a habitat with high sunlight availability resulting in the formation of a “brought low canopy” (5–15 m high); the remaining individuals were captured in the forest interior (<italic>n</italic> = 13) and a single individual was captured in the forest edge. General behavior, immature stages and host plants are unknown.</p></tp:treatment-sec><tp:treatment-sec><!--Section generated to contain objects referenced in tp:taxon-treatment.--><table-wrap id="T1" position="float" orientation="portrait"><label>Table 1.</label><caption><p>Measurements of forewing (FW) length and FW scent patch size (i.e., length of FW scent patch size proportional to the inner margin length (%)) used to produce bivariate scatterplot shown in Fig. <xref ref-type="fig" rid="F1">1B</xref>.</p></caption><table id="TID0E33AI" rules="all"><tbody><tr><th rowspan="1" colspan="1">Voucher</th><th rowspan="1" colspan="1">Species</th><th rowspan="1" colspan="1">Repository</th><th rowspan="1" colspan="1">Locality</th><th rowspan="1" colspan="1">Fw length (Mm)</th><th rowspan="1" colspan="1">Scent patch size(%)</th></tr><tr><td rowspan="1" colspan="1">BLU778</td><td rowspan="1" colspan="1">
                  <italic>
                    <tp:taxon-name><tp:taxon-name-part taxon-name-part-type="genus" reg="Caeruleuptychia">Caeruleuptychia</tp:taxon-name-part><tp:taxon-name-part taxon-name-part-type="species" reg="cyanites">cyanites</tp:taxon-name-part></tp:taxon-name>
                  </italic>
                </td><td rowspan="1" colspan="1">
                  <abbrev xmlns:xlink="http://www.w3.org/1999/xlink" content-type="institution" xlink:title="Zoological Collection of the Museu de Diversidade Biológica da Universidade Estadual de Campinas, Campinas, Brazil" id="ABBRID0EGOAC" xlink:type="simple">ZUEC</abbrev>
                </td><td rowspan="1" colspan="1">Minas Gerais, Brazil</td><td rowspan="1" colspan="1">25</td><td rowspan="1" colspan="1">25</td></tr><tr><td rowspan="1" colspan="1"><abbrev xmlns:xlink="http://www.w3.org/1999/xlink" content-type="institution" xlink:title="Zoological Collection of the Museu de Diversidade Biológica da Universidade Estadual de Campinas, Campinas, Brazil" id="ABBRID0EZOAC" xlink:type="simple">ZUEC</abbrev>-LEP 12054</td><td rowspan="1" colspan="1">
                  <italic>
                    <tp:taxon-name><tp:taxon-name-part taxon-name-part-type="genus" reg="Caeruleuptychia">Caeruleuptychia</tp:taxon-name-part><tp:taxon-name-part taxon-name-part-type="species" reg="cyanites">cyanites</tp:taxon-name-part></tp:taxon-name>
                  </italic>
                </td><td rowspan="1" colspan="1">
                  <abbrev xmlns:xlink="http://www.w3.org/1999/xlink" content-type="institution" xlink:title="Zoological Collection of the Museu de Diversidade Biológica da Universidade Estadual de Campinas, Campinas, Brazil" id="ABBRID0ERPAC" xlink:type="simple">ZUEC</abbrev>
                </td><td rowspan="1" colspan="1">Minas Gerais, Brazil</td><td rowspan="1" colspan="1">26,1</td><td rowspan="1" colspan="1">31</td></tr><tr><td rowspan="1" colspan="1"><abbrev xmlns:xlink="http://www.w3.org/1999/xlink" content-type="institution" xlink:title="Zoological Collection of the Museu de Diversidade Biológica da Universidade Estadual de Campinas, Campinas, Brazil" id="ABBRID0EFAAE" xlink:type="simple">ZUEC</abbrev>-LEP 12055</td><td rowspan="1" colspan="1">
                  <italic>
                    <tp:taxon-name><tp:taxon-name-part taxon-name-part-type="genus" reg="Caeruleuptychia">Caeruleuptychia</tp:taxon-name-part><tp:taxon-name-part taxon-name-part-type="species" reg="cyanites">cyanites</tp:taxon-name-part></tp:taxon-name>
                  </italic>
                </td><td rowspan="1" colspan="1">
                  <abbrev xmlns:xlink="http://www.w3.org/1999/xlink" content-type="institution" xlink:title="Zoological Collection of the Museu de Diversidade Biológica da Universidade Estadual de Campinas, Campinas, Brazil" id="ABBRID0E4AAE" xlink:type="simple">ZUEC</abbrev>
                </td><td rowspan="1" colspan="1">Minas Gerais, Brazil</td><td rowspan="1" colspan="1">25</td><td rowspan="1" colspan="1">26</td></tr><tr><td rowspan="1" colspan="1"><abbrev xmlns:xlink="http://www.w3.org/1999/xlink" content-type="institution" xlink:title="Zoological Collection of the Museu de Diversidade Biológica da Universidade Estadual de Campinas, Campinas, Brazil" id="ABBRID0EQBAE" xlink:type="simple">ZUEC</abbrev>-LEP 12056</td><td rowspan="1" colspan="1">
                  <italic>
                    <tp:taxon-name><tp:taxon-name-part taxon-name-part-type="genus" reg="Caeruleuptychia">Caeruleuptychia</tp:taxon-name-part><tp:taxon-name-part taxon-name-part-type="species" reg="cyanites">cyanites</tp:taxon-name-part></tp:taxon-name>
                  </italic>
                </td><td rowspan="1" colspan="1">
                  <abbrev xmlns:xlink="http://www.w3.org/1999/xlink" content-type="institution" xlink:title="Zoological Collection of the Museu de Diversidade Biológica da Universidade Estadual de Campinas, Campinas, Brazil" id="ABBRID0EICAE" xlink:type="simple">ZUEC</abbrev>
                </td><td rowspan="1" colspan="1">Minas Gerais, Brazil</td><td rowspan="1" colspan="1">26</td><td rowspan="1" colspan="1">29</td></tr><tr><td rowspan="1" colspan="1"><abbrev xmlns:xlink="http://www.w3.org/1999/xlink" content-type="institution" xlink:title="Zoological Collection of the Museu de Diversidade Biológica da Universidade Estadual de Campinas, Campinas, Brazil" id="ABBRID0E2CAE" xlink:type="simple">ZUEC</abbrev>-LEP 12057</td><td rowspan="1" colspan="1">
                  <italic>
                    <tp:taxon-name><tp:taxon-name-part taxon-name-part-type="genus" reg="Caeruleuptychia">Caeruleuptychia</tp:taxon-name-part><tp:taxon-name-part taxon-name-part-type="species" reg="cyanites">cyanites</tp:taxon-name-part></tp:taxon-name>
                  </italic>
                </td><td rowspan="1" colspan="1">
                  <abbrev xmlns:xlink="http://www.w3.org/1999/xlink" content-type="institution" xlink:title="Zoological Collection of the Museu de Diversidade Biológica da Universidade Estadual de Campinas, Campinas, Brazil" id="ABBRID0ETDAE" xlink:type="simple">ZUEC</abbrev>
                </td><td rowspan="1" colspan="1">Minas Gerais, Brazil</td><td rowspan="1" colspan="1">25</td><td rowspan="1" colspan="1">28</td></tr><tr><td rowspan="1" colspan="1"><abbrev xmlns:xlink="http://www.w3.org/1999/xlink" content-type="institution" xlink:title="Zoological Collection of the Museu de Diversidade Biológica da Universidade Estadual de Campinas, Campinas, Brazil" id="ABBRID0EGEAE" xlink:type="simple">ZUEC</abbrev>-LEP 12058</td><td rowspan="1" colspan="1">
                  <italic>
                    <tp:taxon-name><tp:taxon-name-part taxon-name-part-type="genus" reg="Caeruleuptychia">Caeruleuptychia</tp:taxon-name-part><tp:taxon-name-part taxon-name-part-type="species" reg="cyanites">cyanites</tp:taxon-name-part></tp:taxon-name>
                  </italic>
                </td><td rowspan="1" colspan="1">
                  <abbrev xmlns:xlink="http://www.w3.org/1999/xlink" content-type="institution" xlink:title="Zoological Collection of the Museu de Diversidade Biológica da Universidade Estadual de Campinas, Campinas, Brazil" id="ABBRID0E5EAE" xlink:type="simple">ZUEC</abbrev>
                </td><td rowspan="1" colspan="1">Minas Gerais, Brazil</td><td rowspan="1" colspan="1">25,2</td><td rowspan="1" colspan="1">29</td></tr><tr><td rowspan="1" colspan="1"><abbrev xmlns:xlink="http://www.w3.org/1999/xlink" content-type="institution" xlink:title="Zoological Collection of the Museu de Diversidade Biológica da Universidade Estadual de Campinas, Campinas, Brazil" id="ABBRID0ERFAE" xlink:type="simple">ZUEC</abbrev>-LEP 12059</td><td rowspan="1" colspan="1">
                  <italic>
                    <tp:taxon-name><tp:taxon-name-part taxon-name-part-type="genus" reg="Caeruleuptychia">Caeruleuptychia</tp:taxon-name-part><tp:taxon-name-part taxon-name-part-type="species" reg="cyanites">cyanites</tp:taxon-name-part></tp:taxon-name>
                  </italic>
                </td><td rowspan="1" colspan="1">
                  <abbrev xmlns:xlink="http://www.w3.org/1999/xlink" content-type="institution" xlink:title="Zoological Collection of the Museu de Diversidade Biológica da Universidade Estadual de Campinas, Campinas, Brazil" id="ABBRID0EJGAE" xlink:type="simple">ZUEC</abbrev>
                </td><td rowspan="1" colspan="1">Minas Gerais, Brazil</td><td rowspan="1" colspan="1">26,1</td><td rowspan="1" colspan="1">29</td></tr><tr><td rowspan="1" colspan="1"><abbrev xmlns:xlink="http://www.w3.org/1999/xlink" content-type="institution" xlink:title="McGuire Center for Lepidoptera and Biodiversity, Florida Museum of Natural History, Gainesville, USA" id="ABBRID0E3GAE" xlink:type="simple">FLMNH</abbrev> 1138898</td><td rowspan="1" colspan="1">
                  <italic>
                    <tp:taxon-name><tp:taxon-name-part taxon-name-part-type="genus" reg="Caeruleuptychia">Caeruleuptychia</tp:taxon-name-part><tp:taxon-name-part taxon-name-part-type="species" reg="cyanites">cyanites</tp:taxon-name-part></tp:taxon-name>
                  </italic>
                </td><td rowspan="1" colspan="1">
                  <abbrev xmlns:xlink="http://www.w3.org/1999/xlink" content-type="institution" xlink:title="McGuire Center for Lepidoptera and Biodiversity, Florida Museum of Natural History, Gainesville, USA" id="ABBRID0EUHAE" xlink:type="simple">FLMNH</abbrev>
                </td><td rowspan="1" colspan="1">Espírito Santo, Brazil</td><td rowspan="1" colspan="1">25</td><td rowspan="1" colspan="1">27</td></tr><tr><td rowspan="1" colspan="1">N/A</td><td rowspan="1" colspan="1">
                  <italic>
                    <tp:taxon-name><tp:taxon-name-part taxon-name-part-type="genus" reg="Caeruleuptychia">Caeruleuptychia</tp:taxon-name-part><tp:taxon-name-part taxon-name-part-type="species" reg="cyanites">cyanites</tp:taxon-name-part></tp:taxon-name>
                  </italic>
                </td><td rowspan="1" colspan="1">
                  <abbrev xmlns:xlink="http://www.w3.org/1999/xlink" content-type="institution" xlink:title="Entomological Collection Pe. Jesus Santiago Moure, Universidade Federal do Paraná, Curitiba, Brazil" id="ABBRID0EZIAE" xlink:type="simple">DZUP</abbrev>
                </td><td rowspan="1" colspan="1">Minas Gerais, Brazil</td><td rowspan="1" colspan="1">24,4</td><td rowspan="1" colspan="1">29</td></tr><tr><td rowspan="1" colspan="1">
                  <bold>BMNH (E) 1267020</bold>
                </td><td rowspan="1" colspan="1">
                  <bold><italic><tp:taxon-name><tp:taxon-name-part taxon-name-part-type="genus" reg="Caeruleuptychia">Caeruleuptychia</tp:taxon-name-part><tp:taxon-name-part taxon-name-part-type="species" reg="cyanites">cyanites</tp:taxon-name-part></tp:taxon-name></italic> (<italic><tp:taxon-name><tp:taxon-name-part taxon-name-part-type="genus" reg="Euptychia"/><tp:taxon-name-part taxon-name-part-type="species" reg="stigmatica">stigmatica</tp:taxon-name-part></tp:taxon-name></italic> holotype)</bold>
                </td><td rowspan="1" colspan="1">
                  <bold>
                    <abbrev xmlns:xlink="http://www.w3.org/1999/xlink" content-type="institution" xlink:title="The Natural History Museum, London, UK" id="ABBRID0EPKAE" xlink:type="simple">NHMUK</abbrev>
                  </bold>
                </td><td rowspan="1" colspan="1">
                  <bold>Rio de Janeiro, Brazil</bold>
                </td><td rowspan="1" colspan="1">
                  <bold>25,4</bold>
                </td><td rowspan="1" colspan="1">
                  <bold>27</bold>
                </td></tr><tr><td rowspan="1" colspan="1">
                  <bold>BMNH (E) 1267021</bold>
                </td><td rowspan="1" colspan="1">
                  <bold><italic><tp:taxon-name><tp:taxon-name-part taxon-name-part-type="genus" reg="Caeruleuptychia">Caeruleuptychia</tp:taxon-name-part><tp:taxon-name-part taxon-name-part-type="species" reg="cyanites">cyanites</tp:taxon-name-part></tp:taxon-name></italic> (<italic>cyanites</italic> lectotype)</bold>
                </td><td rowspan="1" colspan="1">
                  <bold>
                    <abbrev xmlns:xlink="http://www.w3.org/1999/xlink" content-type="institution" xlink:title="The Natural History Museum, London, UK" id="ABBRID0EOMAE" xlink:type="simple">NHMUK</abbrev>
                  </bold>
                </td><td rowspan="1" colspan="1">
                  <bold>Brazil</bold>
                </td><td rowspan="1" colspan="1">
                  <bold>25</bold>
                </td><td rowspan="1" colspan="1">
                  <bold>28</bold>
                </td></tr><tr><td rowspan="1" colspan="1">N/A</td><td rowspan="1" colspan="1">
                  <italic>
                    <tp:taxon-name><tp:taxon-name-part taxon-name-part-type="genus" reg="Caeruleuptychia">Caeruleuptychia</tp:taxon-name-part><tp:taxon-name-part taxon-name-part-type="species" reg="cyanites">cyanites</tp:taxon-name-part></tp:taxon-name>
                  </italic>
                </td><td rowspan="1" colspan="1">
                  <abbrev xmlns:xlink="http://www.w3.org/1999/xlink" content-type="institution" xlink:title="Museum für Naturkunde, Leibniz-Institut für Evolutions-und Biodiversitätsforschung, Berlin, Germany" id="ABBRID0E3NAE" xlink:type="simple">MfN</abbrev>
                </td><td rowspan="1" colspan="1">“Sao Paulo”, Brazil</td><td rowspan="1" colspan="1">23</td><td rowspan="1" colspan="1">27</td></tr><tr><td rowspan="1" colspan="1">N/A</td><td rowspan="1" colspan="1">
                  <italic>
                    <tp:taxon-name><tp:taxon-name-part taxon-name-part-type="genus" reg="Caeruleuptychia">Caeruleuptychia</tp:taxon-name-part><tp:taxon-name-part taxon-name-part-type="species" reg="cyanites">cyanites</tp:taxon-name-part></tp:taxon-name>
                  </italic>
                </td><td rowspan="1" colspan="1">
                  <abbrev xmlns:xlink="http://www.w3.org/1999/xlink" content-type="institution" xlink:title="Museum für Naturkunde, Leibniz-Institut für Evolutions-und Biodiversitätsforschung, Berlin, Germany" id="ABBRID0EBPAE" xlink:type="simple">MfN</abbrev>
                </td><td rowspan="1" colspan="1">Casabranca, Brazil</td><td rowspan="1" colspan="1">23,5</td><td rowspan="1" colspan="1">26</td></tr><tr><td rowspan="1" colspan="1">DZ 40.523</td><td rowspan="1" colspan="1">
                  <italic>
                    <tp:taxon-name><tp:taxon-name-part taxon-name-part-type="genus" reg="Caeruleuptychia">Caeruleuptychia</tp:taxon-name-part><tp:taxon-name-part taxon-name-part-type="species" reg="cyanites">cyanites</tp:taxon-name-part></tp:taxon-name>
                  </italic>
                </td><td rowspan="1" colspan="1">
                  <abbrev xmlns:xlink="http://www.w3.org/1999/xlink" content-type="institution" xlink:title="Entomological Collection Pe. Jesus Santiago Moure, Universidade Federal do Paraná, Curitiba, Brazil" id="ABBRID0EGQAE" xlink:type="simple">DZUP</abbrev>
                </td><td rowspan="1" colspan="1">Espírito Santo, Brazil</td><td rowspan="1" colspan="1">23,1</td><td rowspan="1" colspan="1">30</td></tr><tr><td rowspan="1" colspan="1">DZ 40.372</td><td rowspan="1" colspan="1">
                  <italic>
                    <tp:taxon-name><tp:taxon-name-part taxon-name-part-type="genus" reg="Caeruleuptychia">Caeruleuptychia</tp:taxon-name-part><tp:taxon-name-part taxon-name-part-type="species" reg="cyanites">cyanites</tp:taxon-name-part></tp:taxon-name>
                  </italic>
                </td><td rowspan="1" colspan="1">
                  <abbrev xmlns:xlink="http://www.w3.org/1999/xlink" content-type="institution" xlink:title="Entomological Collection Pe. Jesus Santiago Moure, Universidade Federal do Paraná, Curitiba, Brazil" id="ABBRID0ELRAE" xlink:type="simple">DZUP</abbrev>
                </td><td rowspan="1" colspan="1">Espírito Santo, Brazil</td><td rowspan="1" colspan="1">22,8</td><td rowspan="1" colspan="1">29</td></tr><tr><td rowspan="1" colspan="1">BMNH (E) 1717835</td><td rowspan="1" colspan="1">
                  <italic>
                    <tp:taxon-name><tp:taxon-name-part taxon-name-part-type="genus" reg="Caeruleuptychia">Caeruleuptychia</tp:taxon-name-part><tp:taxon-name-part taxon-name-part-type="species" reg="cyanites">cyanites</tp:taxon-name-part></tp:taxon-name>
                  </italic>
                </td><td rowspan="1" colspan="1">
                  <abbrev xmlns:xlink="http://www.w3.org/1999/xlink" content-type="institution" xlink:title="The Natural History Museum, London, UK" id="ABBRID0EQSAE" xlink:type="simple">NHMUK</abbrev>
                </td><td rowspan="1" colspan="1">“Rio R[eal]”</td><td rowspan="1" colspan="1">23,9</td><td rowspan="1" colspan="1">28</td></tr><tr><td rowspan="1" colspan="1">MGCL-LOAN 546</td><td rowspan="1" colspan="1">
                  <italic>
                    <tp:taxon-name><tp:taxon-name-part taxon-name-part-type="genus" reg="Caeruleuptychia">Caeruleuptychia</tp:taxon-name-part><tp:taxon-name-part taxon-name-part-type="species" reg="harrisi">harrisi</tp:taxon-name-part></tp:taxon-name>
                  </italic>
                </td><td rowspan="1" colspan="1">
                  <abbrev xmlns:xlink="http://www.w3.org/1999/xlink" content-type="institution" xlink:title="Zoological Collection of the Museu de Diversidade Biológica da Universidade Estadual de Campinas, Campinas, Brazil" id="ABBRID0EVTAE" xlink:type="simple">ZUEC</abbrev>
                </td><td rowspan="1" colspan="1">Rondônia, Brazil</td><td rowspan="1" colspan="1">22,4</td><td rowspan="1" colspan="1">14</td></tr><tr><td rowspan="1" colspan="1">MGCL-LOAN 561</td><td rowspan="1" colspan="1">
                  <italic>
                    <tp:taxon-name><tp:taxon-name-part taxon-name-part-type="genus" reg="Caeruleuptychia">Caeruleuptychia</tp:taxon-name-part><tp:taxon-name-part taxon-name-part-type="species" reg="harrisi">harrisi</tp:taxon-name-part></tp:taxon-name>
                  </italic>
                </td><td rowspan="1" colspan="1">
                  <abbrev xmlns:xlink="http://www.w3.org/1999/xlink" content-type="institution" xlink:title="Zoological Collection of the Museu de Diversidade Biológica da Universidade Estadual de Campinas, Campinas, Brazil" id="ABBRID0E1UAE" xlink:type="simple">ZUEC</abbrev>
                </td><td rowspan="1" colspan="1">Rondônia, Brazil</td><td rowspan="1" colspan="1">22,2</td><td rowspan="1" colspan="1">19</td></tr><tr><td rowspan="1" colspan="1"><abbrev xmlns:xlink="http://www.w3.org/1999/xlink" content-type="institution" xlink:title="McGuire Center for Lepidoptera and Biodiversity, Florida Museum of Natural History, Gainesville, USA" id="ABBRID0ENVAE" xlink:type="simple">FLMNH</abbrev> 279345</td><td rowspan="1" colspan="1">
                  <italic>
                    <tp:taxon-name><tp:taxon-name-part taxon-name-part-type="genus" reg="Caeruleuptychia">Caeruleuptychia</tp:taxon-name-part><tp:taxon-name-part taxon-name-part-type="species" reg="harrisi">harrisi</tp:taxon-name-part></tp:taxon-name>
                  </italic>
                </td><td rowspan="1" colspan="1">
                  <abbrev xmlns:xlink="http://www.w3.org/1999/xlink" content-type="institution" xlink:title="McGuire Center for Lepidoptera and Biodiversity, Florida Museum of Natural History, Gainesville, USA" id="ABBRID0EFWAE" xlink:type="simple">FLMNH</abbrev>
                </td><td rowspan="1" colspan="1">Rondônia, Brazil</td><td rowspan="1" colspan="1">21,1</td><td rowspan="1" colspan="1">15</td></tr><tr><td rowspan="1" colspan="1">
                  <bold><abbrev xmlns:xlink="http://www.w3.org/1999/xlink" content-type="institution" xlink:title="National Museum of Natural History, Smithsonian Institution, Washington, DC, USA" id="ABBRID0EZWAE" xlink:type="simple">USNM</abbrev> ENT 01844280</bold>
                </td><td rowspan="1" colspan="1">
                  <bold><italic><tp:taxon-name><tp:taxon-name-part taxon-name-part-type="genus" reg="Caeruleuptychia">Caeruleuptychia</tp:taxon-name-part><tp:taxon-name-part taxon-name-part-type="species" reg="harrisi">harrisi</tp:taxon-name-part></tp:taxon-name></italic> (holotype)</bold>
                </td><td rowspan="1" colspan="1">
                  <bold>
                    <abbrev xmlns:xlink="http://www.w3.org/1999/xlink" content-type="institution" xlink:title="National Museum of Natural History, Smithsonian Institution, Washington, DC, USA" id="ABBRID0EWXAE" xlink:type="simple">USNM</abbrev>
                  </bold>
                </td><td rowspan="1" colspan="1">
                  <bold>Rondônia, Brazil</bold>
                </td><td rowspan="1" colspan="1">
                  <bold>20,2</bold>
                </td><td rowspan="1" colspan="1">
                  <bold>17</bold>
                </td></tr><tr><td rowspan="1" colspan="1">DZ 57.996</td><td rowspan="1" colspan="1">
                  <italic>
                    <tp:taxon-name><tp:taxon-name-part taxon-name-part-type="genus" reg="Caeruleuptychia">Caeruleuptychia</tp:taxon-name-part><tp:taxon-name-part taxon-name-part-type="species" reg="harrisi">harrisi</tp:taxon-name-part></tp:taxon-name>
                  </italic>
                </td><td rowspan="1" colspan="1">
                  <abbrev xmlns:xlink="http://www.w3.org/1999/xlink" content-type="institution" xlink:title="Entomological Collection Pe. Jesus Santiago Moure, Universidade Federal do Paraná, Curitiba, Brazil" id="ABBRID0EEZAE" xlink:type="simple">DZUP</abbrev>
                </td><td rowspan="1" colspan="1">Rondônia, Brazil</td><td rowspan="1" colspan="1">21</td><td rowspan="1" colspan="1">16</td></tr><tr><td rowspan="1" colspan="1">MGCL-LOAN-447</td><td rowspan="1" colspan="1">
                  <italic>
                    <tp:taxon-name><tp:taxon-name-part taxon-name-part-type="genus" reg="Caeruleuptychia">Caeruleuptychia</tp:taxon-name-part><tp:taxon-name-part taxon-name-part-type="species" reg="aemulatio">aemulatio</tp:taxon-name-part></tp:taxon-name>
                  </italic>
                </td><td rowspan="1" colspan="1">
                  <abbrev xmlns:xlink="http://www.w3.org/1999/xlink" content-type="institution" xlink:title="Zoological Collection of the Museu de Diversidade Biológica da Universidade Estadual de Campinas, Campinas, Brazil" id="ABBRID0EJ1AE" xlink:type="simple">ZUEC</abbrev>
                </td><td rowspan="1" colspan="1">Acre, Brazil</td><td rowspan="1" colspan="1">22,6</td><td rowspan="1" colspan="1">21</td></tr><tr><td rowspan="1" colspan="1">MGCL-LOAN-452</td><td rowspan="1" colspan="1">
                  <italic>
                    <tp:taxon-name><tp:taxon-name-part taxon-name-part-type="genus" reg="Caeruleuptychia">Caeruleuptychia</tp:taxon-name-part><tp:taxon-name-part taxon-name-part-type="species" reg="aemulatio">aemulatio</tp:taxon-name-part></tp:taxon-name>
                  </italic>
                </td><td rowspan="1" colspan="1">
                  <abbrev xmlns:xlink="http://www.w3.org/1999/xlink" content-type="institution" xlink:title="Zoological Collection of the Museu de Diversidade Biológica da Universidade Estadual de Campinas, Campinas, Brazil" id="ABBRID0EO2AE" xlink:type="simple">ZUEC</abbrev>
                </td><td rowspan="1" colspan="1">Acre, Brazil</td><td rowspan="1" colspan="1">21,7</td><td rowspan="1" colspan="1">21</td></tr><tr><td rowspan="1" colspan="1"><abbrev xmlns:xlink="http://www.w3.org/1999/xlink" content-type="institution" xlink:title="McGuire Center for Lepidoptera and Biodiversity, Florida Museum of Natural History, Gainesville, USA" id="ABBRID0EB3AE" xlink:type="simple">FLMNH</abbrev> 1138899</td><td rowspan="1" colspan="1">
                  <italic>
                    <tp:taxon-name><tp:taxon-name-part taxon-name-part-type="genus" reg="Caeruleuptychia">Caeruleuptychia</tp:taxon-name-part><tp:taxon-name-part taxon-name-part-type="species" reg="aemulatio">aemulatio</tp:taxon-name-part></tp:taxon-name>
                  </italic>
                </td><td rowspan="1" colspan="1">
                  <abbrev xmlns:xlink="http://www.w3.org/1999/xlink" content-type="institution" xlink:title="McGuire Center for Lepidoptera and Biodiversity, Florida Museum of Natural History, Gainesville, USA" id="ABBRID0EZ3AE" xlink:type="simple">FLMNH</abbrev>
                </td><td rowspan="1" colspan="1">Pasco, Peru</td><td rowspan="1" colspan="1">21,6</td><td rowspan="1" colspan="1">26</td></tr><tr><td rowspan="1" colspan="1">N/A</td><td rowspan="1" colspan="1">
                  <italic>
                    <tp:taxon-name><tp:taxon-name-part taxon-name-part-type="genus" reg="Caeruleuptychia">Caeruleuptychia</tp:taxon-name-part><tp:taxon-name-part taxon-name-part-type="species" reg="aemulatio">aemulatio</tp:taxon-name-part></tp:taxon-name>
                  </italic>
                </td><td rowspan="1" colspan="1">
                  <abbrev xmlns:xlink="http://www.w3.org/1999/xlink" content-type="institution" xlink:title="National Museum of Natural History, Smithsonian Institution, Washington, DC, USA" id="ABBRID0E54AE" xlink:type="simple">USNM</abbrev>
                </td><td rowspan="1" colspan="1">Cuzco, Peru</td><td rowspan="1" colspan="1">22</td><td rowspan="1" colspan="1">21</td></tr><tr><td rowspan="1" colspan="1">DZ 57.994</td><td rowspan="1" colspan="1">
                  <italic>
                    <tp:taxon-name><tp:taxon-name-part taxon-name-part-type="genus" reg="Caeruleuptychia">Caeruleuptychia</tp:taxon-name-part><tp:taxon-name-part taxon-name-part-type="species" reg="aemulatio">aemulatio</tp:taxon-name-part></tp:taxon-name>
                  </italic>
                </td><td rowspan="1" colspan="1">
                  <abbrev xmlns:xlink="http://www.w3.org/1999/xlink" content-type="institution" xlink:title="Entomological Collection Pe. Jesus Santiago Moure, Universidade Federal do Paraná, Curitiba, Brazil" id="ABBRID0ED6AE" xlink:type="simple">DZUP</abbrev>
                </td><td rowspan="1" colspan="1">Acre, Brazil</td><td rowspan="1" colspan="1">21</td><td rowspan="1" colspan="1">27</td></tr><tr><td rowspan="1" colspan="1">DZ 57.995</td><td rowspan="1" colspan="1">
                  <italic>
                    <tp:taxon-name><tp:taxon-name-part taxon-name-part-type="genus" reg="Caeruleuptychia">Caeruleuptychia</tp:taxon-name-part><tp:taxon-name-part taxon-name-part-type="species" reg="aemulatio">aemulatio</tp:taxon-name-part></tp:taxon-name>
                  </italic>
                </td><td rowspan="1" colspan="1">
                  <abbrev xmlns:xlink="http://www.w3.org/1999/xlink" content-type="institution" xlink:title="Entomological Collection Pe. Jesus Santiago Moure, Universidade Federal do Paraná, Curitiba, Brazil" id="ABBRID0EJAAG" xlink:type="simple">DZUP</abbrev>
                </td><td rowspan="1" colspan="1">Acre, Brazil</td><td rowspan="1" colspan="1">20</td><td rowspan="1" colspan="1">27</td></tr><tr><td rowspan="1" colspan="1"><abbrev xmlns:xlink="http://www.w3.org/1999/xlink" content-type="institution" xlink:title="McGuire Center for Lepidoptera and Biodiversity, Florida Museum of Natural History, Gainesville, USA" id="ABBRID0E3AAG" xlink:type="simple">FLMNH</abbrev> 279343</td><td rowspan="1" colspan="1">
                  <italic>
                    <tp:taxon-name><tp:taxon-name-part taxon-name-part-type="genus" reg="Caeruleuptychia">Caeruleuptychia</tp:taxon-name-part><tp:taxon-name-part taxon-name-part-type="species" reg="aemulatio">aemulatio</tp:taxon-name-part></tp:taxon-name>
                  </italic>
                </td><td rowspan="1" colspan="1">
                  <abbrev xmlns:xlink="http://www.w3.org/1999/xlink" content-type="institution" xlink:title="McGuire Center for Lepidoptera and Biodiversity, Florida Museum of Natural History, Gainesville, USA" id="ABBRID0EUBAG" xlink:type="simple">FLMNH</abbrev>
                </td><td rowspan="1" colspan="1">Madre de Dios, Peru</td><td rowspan="1" colspan="1">20,8</td><td rowspan="1" colspan="1">23</td></tr><tr><td rowspan="1" colspan="1">MUSM-LEP 100090</td><td rowspan="1" colspan="1">
                  <italic>
                    <tp:taxon-name><tp:taxon-name-part taxon-name-part-type="genus" reg="Caeruleuptychia">Caeruleuptychia</tp:taxon-name-part><tp:taxon-name-part taxon-name-part-type="species" reg="aemulatio">aemulatio</tp:taxon-name-part></tp:taxon-name>
                  </italic>
                </td><td rowspan="1" colspan="1">MUSM</td><td rowspan="1" colspan="1">Madre de Dios, Peru</td><td rowspan="1" colspan="1">20,7</td><td rowspan="1" colspan="1">23</td></tr><tr><td rowspan="1" colspan="1">
                  <bold>MUSM-LEP 100094</bold>
                </td><td rowspan="1" colspan="1">
                  <bold><italic><tp:taxon-name><tp:taxon-name-part taxon-name-part-type="genus" reg="Caeruleuptychia">Caeruleuptychia</tp:taxon-name-part><tp:taxon-name-part taxon-name-part-type="species" reg="aemulatio">aemulatio</tp:taxon-name-part></tp:taxon-name></italic> (holotype)</bold>
                </td><td rowspan="1" colspan="1">
                  <bold>MUSM</bold>
                </td><td rowspan="1" colspan="1">
                  <bold>Madre de Dios, Peru</bold>
                </td><td rowspan="1" colspan="1">
                  <bold>20,2</bold>
                </td><td rowspan="1" colspan="1">
                  <bold>25</bold>
                </td></tr><tr><td rowspan="1" colspan="1">MUSM-LEP 100095</td><td rowspan="1" colspan="1">
                  <italic>
                    <tp:taxon-name><tp:taxon-name-part taxon-name-part-type="genus" reg="Caeruleuptychia">Caeruleuptychia</tp:taxon-name-part><tp:taxon-name-part taxon-name-part-type="species" reg="aemulatio">aemulatio</tp:taxon-name-part></tp:taxon-name>
                  </italic>
                </td><td rowspan="1" colspan="1">MUSM</td><td rowspan="1" colspan="1">Madre de Dios, Peru</td><td rowspan="1" colspan="1">21,4</td><td rowspan="1" colspan="1">20</td></tr></tbody></table></table-wrap><fig id="F5" position="float" orientation="portrait"><object-id xmlns:xlink="http://www.w3.org/1999/xlink" content-type="doi" xlink:type="simple">10.3897/zookeys.1167.102979.figure5</object-id><object-id xmlns:xlink="http://www.w3.org/1999/xlink" content-type="arpha" xlink:type="simple">5338D235-5545-5261-91DE-B2D0CD56845E</object-id><label>Figure 5.</label><caption><p>Distribution map for three <italic><tp:taxon-name><tp:taxon-name-part taxon-name-part-type="genus" reg="Caeruleuptychia">Caeruleuptychia</tp:taxon-name-part></tp:taxon-name></italic> species discussed herein. Key: * denotes location of Três Rios, Rio de Janeiro (= hypothesized type locality of <italic><tp:taxon-name><tp:taxon-name-part taxon-name-part-type="genus" reg="Euptychia">E.</tp:taxon-name-part><tp:taxon-name-part taxon-name-part-type="species" reg="stigmatica">stigmatica</tp:taxon-name-part></tp:taxon-name></italic> in the present study); ? denotes dubious records from Araras, São Paulo.</p></caption><graphic xmlns:xlink="http://www.w3.org/1999/xlink" xlink:href="zookeys-1167-057_article-102979__-g005.jpg" position="float" orientation="portrait" xlink:type="simple" id="oo_863854.jpg"><uri content-type="original_file" xlink:type="simple">https://binary.pensoft.net/fig/863854</uri></graphic></fig><fig id="F6" position="float" orientation="portrait"><object-id xmlns:xlink="http://www.w3.org/1999/xlink" content-type="doi" xlink:type="simple">10.3897/zookeys.1167.102979.figure6</object-id><object-id xmlns:xlink="http://www.w3.org/1999/xlink" content-type="arpha" xlink:type="simple">6D96D678-D268-573B-ADAA-6874D2305C79</object-id><label>Figure 6.</label><caption><p>Habitat pictures for two <italic><tp:taxon-name><tp:taxon-name-part taxon-name-part-type="genus" reg="Caeruleuptychia">Caeruleuptychia</tp:taxon-name-part></tp:taxon-name></italic> species discussed herein <bold>A</bold> interior of ecotone habitat of <italic><tp:taxon-name><tp:taxon-name-part taxon-name-part-type="genus" reg="Caeruleuptychia">C.</tp:taxon-name-part><tp:taxon-name-part taxon-name-part-type="species" reg="cyanites">cyanites</tp:taxon-name-part></tp:taxon-name></italic> at PERD with trap pictured <bold>B</bold> general view of PERD <bold>C</bold> habitat of <italic><tp:taxon-name><tp:taxon-name-part taxon-name-part-type="genus" reg="Caeruleuptychia">C.</tp:taxon-name-part><tp:taxon-name-part taxon-name-part-type="species" reg="cyanites">cyanites</tp:taxon-name-part></tp:taxon-name></italic> at Camacan, Bahia <bold>D</bold> habitat of two Brazilian males of <italic><tp:taxon-name><tp:taxon-name-part taxon-name-part-type="genus" reg="Caeruleuptychia">C.</tp:taxon-name-part><tp:taxon-name-part taxon-name-part-type="species" reg="harrisi">harrisi</tp:taxon-name-part></tp:taxon-name></italic> sp. nov. (Photograph credit: Bruno Ferreira).</p></caption><graphic xmlns:xlink="http://www.w3.org/1999/xlink" xlink:href="zookeys-1167-057_article-102979__-g006.jpg" position="float" orientation="portrait" xlink:type="simple" id="oo_863855.jpg"><uri content-type="original_file" xlink:type="simple">https://binary.pensoft.net/fig/863855</uri></graphic></fig></tp:treatment-sec><ref-list><ref id="B28"><mixed-citation xmlns:xlink="http://www.w3.org/1999/xlink" xlink:type="simple"><person-group><name name-style="western"><surname>Godman</surname><given-names>FD</given-names></name></person-group> (<year>1905</year>) <article-title>Descriptions of some new species of <tp:taxon-name><tp:taxon-name-part taxon-name-part-type="family">Satyridae</tp:taxon-name-part></tp:taxon-name> from South America.</article-title><source>The Transactions of the Entomological Society of London</source><volume>1905</volume>(<issue>1</issue>): <fpage>185</fpage>–<lpage>190</lpage>. <ext-link xlink:href="10.1111/j.1365-2311.1905.tb01160.x" ext-link-type="doi" xlink:type="simple">https://doi.org/10.1111/j.1365-2311.1905.tb01160.x</ext-link></mixed-citation></ref><ref id="B67"><mixed-citation xmlns:xlink="http://www.w3.org/1999/xlink" xlink:type="simple"><person-group><name name-style="western"><surname>Weymer</surname><given-names>G</given-names></name></person-group> (<year>1911</year>) <article-title>4. Familie: <tp:taxon-name><tp:taxon-name-part taxon-name-part-type="family">Satyridae</tp:taxon-name-part></tp:taxon-name>.</article-title> In: <person-group><name name-style="western"><surname>Seitz</surname><given-names>A</given-names></name></person-group> (<role>Ed.</role>) <issue-title>Die Gross-Schmetterlinge der Erde. Stuttgart, A.</issue-title><source>Kernen</source><volume>5</volume>: <fpage>185</fpage>–<lpage>225</lpage>.</mixed-citation></ref><ref id="B56"><mixed-citation xmlns:xlink="http://www.w3.org/1999/xlink" xlink:type="simple"><person-group><name name-style="western"><surname>Riley</surname><given-names>ND</given-names></name><name name-style="western"><surname>Gabriel</surname><given-names>AG</given-names></name></person-group> (<year>1924</year>) <source>Catalogue of the Type Specimens of <tp:taxon-name><tp:taxon-name-part taxon-name-part-type="order">Lepidoptera</tp:taxon-name-part></tp:taxon-name><tp:taxon-name><tp:taxon-name-part taxon-name-part-type="suborder">Rhopalocera</tp:taxon-name-part></tp:taxon-name> in the British Museum. Part I. <tp:taxon-name><tp:taxon-name-part taxon-name-part-type="family">Satyridae</tp:taxon-name-part></tp:taxon-name>.</source><publisher-name>Oxford University Press</publisher-name>, <publisher-loc>London</publisher-loc>, <size units="page">62 pp</size>.</mixed-citation></ref><ref id="B25"><mixed-citation xmlns:xlink="http://www.w3.org/1999/xlink" xlink:type="simple"><person-group><name name-style="western"><surname>Gaede</surname><given-names>M</given-names></name></person-group> (<year>1931</year>) <article-title>Familia <tp:taxon-name><tp:taxon-name-part taxon-name-part-type="family">Satyridae</tp:taxon-name-part></tp:taxon-name>.</article-title><source>Lepidopterorum Catalogus</source><volume>43</volume>: <fpage>1</fpage>–<lpage>320</lpage>. [46: 321–544; 48: 545–759.]</mixed-citation></ref><ref id="B15"><mixed-citation xmlns:xlink="http://www.w3.org/1999/xlink" xlink:type="simple"><person-group><name name-style="western"><surname>D’Abrera</surname><given-names>B</given-names></name></person-group> (<year>1988</year>) Butterflies of the Neotropical Region. Part V. <tp:taxon-name><tp:taxon-name-part taxon-name-part-type="family">Nymphalidae</tp:taxon-name-part></tp:taxon-name> (Conc.) &amp; <tp:taxon-name><tp:taxon-name-part taxon-name-part-type="family">Satyridae</tp:taxon-name-part></tp:taxon-name>. Hill House Black Rock, Victoria, 679–877.</mixed-citation></ref><ref id="B40"><mixed-citation xmlns:xlink="http://www.w3.org/1999/xlink" xlink:type="simple"><person-group><name name-style="western"><surname>Lamas</surname><given-names>G</given-names></name></person-group> (<year>2004</year>) <article-title><tp:taxon-name><tp:taxon-name-part taxon-name-part-type="family">Nymphalidae</tp:taxon-name-part></tp:taxon-name>. <tp:taxon-name><tp:taxon-name-part taxon-name-part-type="subfamily">Satyrinae</tp:taxon-name-part></tp:taxon-name>. Tribe <tp:taxon-name><tp:taxon-name-part taxon-name-part-type="tribe">Satyrini</tp:taxon-name-part></tp:taxon-name>. Subtribe <tp:taxon-name><tp:taxon-name-part taxon-name-part-type="subtribe">Euptychiina</tp:taxon-name-part></tp:taxon-name>.</article-title> In: <person-group><name name-style="western"><surname>Lamas</surname><given-names>G</given-names></name></person-group> (<role>Ed.</role>) <issue-title>Checklist: Part 4A.</issue-title><source><tp:taxon-name><tp:taxon-name-part taxon-name-part-type="superfamily">Hesperioidea</tp:taxon-name-part></tp:taxon-name> – <tp:taxon-name><tp:taxon-name-part taxon-name-part-type="superfamily">Papilionoidea</tp:taxon-name-part></tp:taxon-name>. In: Heppner JB (Ed.) Atlas of Neotropical <tp:taxon-name><tp:taxon-name-part taxon-name-part-type="order">Lepidoptera</tp:taxon-name-part></tp:taxon-name> (Vol. 5A). Association for Tropical <tp:taxon-name><tp:taxon-name-part taxon-name-part-type="order">Lepidoptera</tp:taxon-name-part></tp:taxon-name>; Scientific Publishers, Gainesville</source>, <fpage>217</fpage>–<lpage>223</lpage>.</mixed-citation></ref><ref id="B20"><mixed-citation xmlns:xlink="http://www.w3.org/1999/xlink" xlink:type="simple"><person-group><name name-style="western"><surname>Espeland</surname><given-names>M</given-names></name><name name-style="western"><surname>Breinholt</surname><given-names>J</given-names></name><name name-style="western"><surname>Barbosa</surname><given-names>E</given-names></name><name name-style="western"><surname>Casagrande</surname><given-names>MM</given-names></name><name name-style="western"><surname>Huertas</surname><given-names>B</given-names></name><name name-style="western"><surname>Lamas</surname><given-names>G</given-names></name><name name-style="western"><surname>Marín</surname><given-names>MA</given-names></name><name name-style="western"><surname>Mielke</surname><given-names>OHH</given-names></name><name name-style="western"><surname>Miller</surname><given-names>JY</given-names></name><name name-style="western"><surname>Nakahara</surname><given-names>S</given-names></name><name name-style="western"><surname>Tan</surname><given-names>D</given-names></name><name name-style="western"><surname>Warren</surname><given-names>AD</given-names></name><name name-style="western"><surname>Zacca</surname><given-names>T</given-names></name><name name-style="western"><surname>Kawahara</surname><given-names>AY</given-names></name><name name-style="western"><surname>Freitas</surname><given-names>AVL</given-names></name><name name-style="western"><surname>Willmott</surname><given-names>KR</given-names></name></person-group> (<year>2019</year>) <article-title>Four hundred shades of brown: Higher level phylogeny of the problematic <tp:taxon-name><tp:taxon-name-part taxon-name-part-type="subtribe">Euptychiina</tp:taxon-name-part></tp:taxon-name> (<tp:taxon-name><tp:taxon-name-part taxon-name-part-type="order">Lepidoptera</tp:taxon-name-part></tp:taxon-name>, <tp:taxon-name><tp:taxon-name-part taxon-name-part-type="family">Nymphalidae</tp:taxon-name-part></tp:taxon-name>, <tp:taxon-name><tp:taxon-name-part taxon-name-part-type="subfamily">Satyrinae</tp:taxon-name-part></tp:taxon-name>) based on hybrid enrichment data.</article-title><source>Molecular Phylogenetics and Evolution</source><volume>131</volume>: <fpage>116</fpage>–<lpage>124</lpage>. <ext-link xlink:href="10.1016/j.ympev.2018.10.039" ext-link-type="doi" xlink:type="simple">https://doi.org/10.1016/j.ympev.2018.10.039</ext-link></mixed-citation></ref><ref id="B21"><mixed-citation xmlns:xlink="http://www.w3.org/1999/xlink" xlink:type="simple"><person-group><name name-style="western"><surname>Espeland</surname><given-names>M</given-names></name><name name-style="western"><surname>Nakahara</surname><given-names>S</given-names></name><name name-style="western"><surname>Zacca</surname><given-names>T</given-names></name><name name-style="western"><surname>Barbosa</surname><given-names>EP</given-names></name><name name-style="western"><surname>Huertas</surname><given-names>B</given-names></name><name name-style="western"><surname>Marín</surname><given-names>MA</given-names></name><name name-style="western"><surname>Lamas</surname><given-names>G</given-names></name><name name-style="western"><surname>Benmesbah</surname><given-names>M</given-names></name><name name-style="western"><surname>Brévignon</surname><given-names>C</given-names></name><name name-style="western"><surname>Casagrande</surname><given-names>MM</given-names></name><name name-style="western"><surname>Fåhraeus</surname><given-names>C</given-names></name><name name-style="western"><surname>Grishin</surname><given-names>N</given-names></name><name name-style="western"><surname>Kawahara</surname><given-names>AY</given-names></name><name name-style="western"><surname>Mielke</surname><given-names>OHH</given-names></name><name name-style="western"><surname>Miller</surname><given-names>JY</given-names></name><name name-style="western"><surname>Nakamura</surname><given-names>I</given-names></name><name name-style="western"><surname>Navas</surname><given-names>V</given-names></name><name name-style="western"><surname>Patrusky</surname><given-names>B</given-names></name><name name-style="western"><surname>Pyrcz</surname><given-names>TW</given-names></name><name name-style="western"><surname>Richards</surname><given-names>L</given-names></name><name name-style="western"><surname>Tan</surname><given-names>D</given-names></name><name name-style="western"><surname>Tyler</surname><given-names>S</given-names></name><name name-style="western"><surname>Viloria</surname><given-names>Á</given-names></name><name name-style="western"><surname>Warren</surname><given-names>AD</given-names></name><name name-style="western"><surname>Xiao</surname><given-names>L</given-names></name><name name-style="western"><surname>Freitas</surname><given-names>AVL</given-names></name><name name-style="western"><surname>Willmott</surname><given-names>KR</given-names></name></person-group> (<year>2023</year>) Combining target enrichment and Sanger sequencing data to clarify the systematics of the diverse Neotropical butterfly subtribe <tp:taxon-name><tp:taxon-name-part taxon-name-part-type="subtribe">Euptychiina</tp:taxon-name-part></tp:taxon-name> (<tp:taxon-name><tp:taxon-name-part taxon-name-part-type="family">Nymphalidae</tp:taxon-name-part></tp:taxon-name>, <tp:taxon-name><tp:taxon-name-part taxon-name-part-type="subfamily">Satyrinae</tp:taxon-name-part></tp:taxon-name>). Systematic Entomology, 1–73. <ext-link xlink:href="10.1111/syen.12590" ext-link-type="doi" xlink:type="simple">https://doi.org/10.1111/syen.12590</ext-link></mixed-citation></ref><ref id="B50"><mixed-citation xmlns:xlink="http://www.w3.org/1999/xlink" xlink:type="simple"><person-group><name name-style="western"><surname>Nakahara</surname><given-names>S</given-names></name><name name-style="western"><surname>Piovesan</surname><given-names>M</given-names></name><name name-style="western"><surname>Baine</surname><given-names>Q</given-names></name><name name-style="western"><surname>MacKenzie</surname><given-names>EC</given-names></name><name name-style="western"><surname>Gallice</surname><given-names>G</given-names></name><name name-style="western"><surname>Barbosa</surname><given-names>EP</given-names></name><name name-style="western"><surname>Kleckner</surname><given-names>K</given-names></name></person-group> (<year>2022</year>) <article-title>A new species of <italic><tp:taxon-name><tp:taxon-name-part taxon-name-part-type="genus">Caeruleuptychia</tp:taxon-name-part></tp:taxon-name></italic> Forster, 1964 from the Amazon basin (<tp:taxon-name><tp:taxon-name-part taxon-name-part-type="order">Lepidoptera</tp:taxon-name-part></tp:taxon-name>: <tp:taxon-name><tp:taxon-name-part taxon-name-part-type="family">Nymphalidae</tp:taxon-name-part></tp:taxon-name>: <tp:taxon-name><tp:taxon-name-part taxon-name-part-type="subfamily">Satyrinae</tp:taxon-name-part></tp:taxon-name>: <tp:taxon-name><tp:taxon-name-part taxon-name-part-type="tribe">Satyrini</tp:taxon-name-part></tp:taxon-name>).</article-title><source>Tropical <tp:taxon-name><tp:taxon-name-part taxon-name-part-type="order">Lepidoptera</tp:taxon-name-part></tp:taxon-name> Research</source><volume>33</volume>(<issue>1</issue>): <fpage>23</fpage>–<lpage>36</lpage>.</mixed-citation></ref></ref-list></tp:taxon-treatment>
