# Supplementary material for: ﻿Reassessment of the type locality of Euptychiastigmatica Godman, 1905, with the description of two new sibling species from Amazonia (Lepidoptera, Nymphalidae, Satyrinae, Satyrini)
Source: Zookeys. 2023 Jun 14;1167:57–88. doi: 10.3897/zookeys.1167.102979 (PMC10285684; doi:10.3897/zookeys.1167.102979)
Supplement: XML Treatment for Caeruleuptychia harrisi [file zookeys.1167.102979-treatment3.xml]

<!DOCTYPE tp:taxon-treatment
  PUBLIC "-//TaxonX//DTD Taxonomic Treatment Publishing DTD v0 20100105//EN" "tax-treatment-NSO.dtd">
<tp:taxon-treatment xmlns:tp="http://www.plazi.org/taxpub"><tp:treatment-meta><kwd-group><label>Taxon classification</label><kwd>
              <named-content content-type="kingdom">Animalia</named-content>
            </kwd><kwd>
              <named-content content-type="order">Lepidoptera</named-content>
            </kwd><kwd>
              <named-content content-type="family">Nymphalidae</named-content>
            </kwd></kwd-group><mixed-citation publication-type="journal"><person-group><name><surname>Nakahara</surname><given-names>Shinichi</given-names></name><name><surname>Kleckner</surname><given-names>Kaylin</given-names></name><name><surname>Barbosa</surname><given-names>Eduardo P.</given-names></name><name><surname>Lourenço</surname><given-names>Giselle M.</given-names></name><name><surname>Casagrande</surname><given-names>Mirna M.</given-names></name><name><surname>Willmott</surname><given-names>Keith R.</given-names></name><name><surname>Freitas</surname><given-names>André V. L.</given-names></name></person-group><article-title>﻿Reassessment of the type locality of <italic><tp:taxon-name><tp:taxon-name-part taxon-name-part-type="genus" reg="Euptychia">Euptychia</tp:taxon-name-part><tp:taxon-name-part taxon-name-part-type="species" reg="stigmatica">stigmatica</tp:taxon-name-part></tp:taxon-name></italic> Godman, 1905, with the description of two new sibling species from Amazonia (<tp:taxon-name><tp:taxon-name-part taxon-name-part-type="order">Lepidoptera</tp:taxon-name-part></tp:taxon-name>, <tp:taxon-name><tp:taxon-name-part taxon-name-part-type="family">Nymphalidae</tp:taxon-name-part></tp:taxon-name>, <tp:taxon-name><tp:taxon-name-part taxon-name-part-type="subfamily">Satyrinae</tp:taxon-name-part></tp:taxon-name>, <tp:taxon-name><tp:taxon-name-part taxon-name-part-type="tribe">Satyrini</tp:taxon-name-part></tp:taxon-name>)</article-title><source>Zookeys</source><day>14</day><month>06</month><year>2023</year><volume>1167</volume><fpage>57</fpage><lpage>88</lpage><pub-id pub-id-type="doi">10.3897/zookeys.1167.102979</pub-id></mixed-citation></tp:treatment-meta><tp:nomenclature><label>﻿</label><tp:taxon-name>
            <object-id xmlns:xlink="http://www.w3.org/1999/xlink" content-type="arpha" xlink:type="simple">DA07E33D-EE7F-54ED-82FB-165992DE3481</object-id>
            <tp:taxon-name-part taxon-name-part-type="genus" reg="Caeruleuptychia">Caeruleuptychia</tp:taxon-name-part>
            <tp:taxon-name-part taxon-name-part-type="species" reg="harrisi">harrisi</tp:taxon-name-part>
            <object-id xmlns:xlink="http://www.w3.org/1999/xlink" content-type="zoobank" xlink:type="simple">https://zoobank.org/D941C073-4AA4-4268-AB81-570F064ABA47</object-id>
          </tp:taxon-name><tp:taxon-authority>Nakahara &amp; Freitas</tp:taxon-authority><tp:taxon-status xmlns:xlink="http://www.w3.org/1999/xlink" xlink:type="simple">sp. nov.</tp:taxon-status><xref ref-type="fig" rid="F1">Figs 1</xref><xref ref-type="fig" rid="F3">, 3E, F</xref><xref ref-type="fig" rid="F4">, 4E, F</xref><xref ref-type="fig" rid="F5">, 5</xref><xref ref-type="fig" rid="F6">, 6D</xref><tp:nomenclature-citation-list><tp:nomenclature-citation><tp:taxon-name>
                <tp:taxon-name-part taxon-name-part-type="genus" reg="Caeruleuptychia">Caeruleuptychia</tp:taxon-name-part>
                <tp:taxon-name-part taxon-name-part-type="species" reg="cyanites">cyanites</tp:taxon-name-part>
              </tp:taxon-name><comment>01: <xref ref-type="bibr" rid="B47">Nakahara et al. 2018b</xref>: fig. 1C.; <xref ref-type="bibr" rid="B21">Espeland et al. 2023</xref>: fig. 10.</comment></tp:nomenclature-citation><tp:nomenclature-citation><tp:taxon-name>
                <tp:taxon-name-part taxon-name-part-type="genus" reg="Caeruleuptychia">Caeruleuptychia</tp:taxon-name-part>
              </tp:taxon-name><comment>sp. nov. 1: <xref ref-type="bibr" rid="B50">Nakahara et al. 2022</xref>: fig. 1.</comment></tp:nomenclature-citation></tp:nomenclature-citation-list></tp:nomenclature><tp:treatment-sec sec-type="Systematic placement and diagnosis" id="SECID0EHXBI"><title>Systematic placement and diagnosis.</title><p>See corresponding section of <italic><tp:taxon-name><tp:taxon-name-part taxon-name-part-type="genus" reg="Caeruleuptychia">C.</tp:taxon-name-part><tp:taxon-name-part taxon-name-part-type="species" reg="cyanites">cyanites</tp:taxon-name-part></tp:taxon-name></italic> for information regarding systematic placement and diagnostic characters for this taxon.</p></tp:treatment-sec><tp:treatment-sec sec-type="description" id="SECID0EYXBI"><title>Description.</title><p><bold>Male: <italic>Head</italic></bold>: Eyes with short hair-like setae, with white scales at base; frons and vertex black; first segment of labial palpi adorned with long white hair-like scales, second segment length approximately twice eye depth and covered with white hair-like scales and white scales laterally, and with brownish hair-like scales along edge of distal two-thirds of dorsal surface, ventrally adorned with black hair-like scales and white hair-like scales longer than segment width, third segment porrect, approximately one-third of second segment in length and covered with black scales dorsally and ventrally, with whitish scales laterally; antennae approximately two-fifths of forewing length, with ca. 37 segments (<italic>n</italic> = 1), distal 12 or 13 segments composing insignificant club. <bold><italic>Thorax</italic></bold>: Dorsally and laterally scattered with whitish scales, brownish scales and bluish scales (whitish scales visible towards base of wing, brownish scales visible anteriorly and bluish scales visible posteriorly), lightly colored long hair-like scales visible posteriorly, ventrally scattered with brownish scales with bluish scales visible on metathorax; prothoracic leg with whitish scales and brownish scales, in addition to whitish long hair-like scales and brownish hair-like scales, femur, tibia and tarsus almost same in length; pterothoracic legs femur covered with short creamy scales, dorsally darker; tarsus and tibia grayish, dorsally darker, adorned with few longitudinal rows of spines ventrally, row of lateral spines present on inner side of tibia, tibial spurs present at distal end of tibia. <bold><italic>Abdomen</italic></bold>: Eighth tergite appearing sclerotized along basal margin of dorsal surface of eighth abdominal segment. <bold><italic>Wing venation</italic></bold>: Basal half of forewing subcostal vein swollen; base of cubitus swollen; forewing recurrent vein absent; hindwing humeral vein developed; origin of M<sub>2</sub> slightly towards M<sub>1</sub> than M<sub>3</sub>. <bold><italic>Wing length and shape</italic></bold>: 20.8–22.6 mm, mean 21.38 mm (<italic>n</italic> = 5); forewing subtriangular, appearing somewhat elongate and pointy, apex rounded, costal margin convex, outer margin almost straight, inner margin straight, but rounded towards thorax near base; hindwing slightly elongate, rounded, costal margin convex, outer margin slightly sinuate, inner margin slightly concave near tornus, anal lobe convex, slightly rounded. <bold><italic>Dorsal forewing</italic></bold>: Distal ca. one-fifth with brownish scales, apparently narrowing in width from apex towards tornus, remaining area powder blue, brownish scales along m<sub>1</sub>-m<sub>2</sub>, discal band appearing as inconspicuous short brownish scaling in discal cell, concolorous postdiscal band broader and more defined, extending from radius to cell Cu<sub>2</sub> and tapering and terminating in this cell; elongate whitish/grayish scent patch positioned towards distal side in cell 2A compared to mid-point of cell 2A (occupying less than one-fifth of inner margin length), mosaic of pale and dark scales rounded at tips (compared to more flat-tipped scales of adjacent region), feather-like androconial scales absent; fringe grayish. <bold><italic>Dorsal hindwing</italic></bold>: Area mainly anterior of M<sub>1</sub> and distal side of cell M<sub>1</sub> brownish, remaining wing surface basically powder blue; submarginal line, somewhat indistinct, extending from apex towards tornus, but fading before reaching cell 2A; concolorous marginal line, more defined, sinuate, traversing along outer margin; fringe grayish. <bold><italic>Ventral forewing</italic></bold>: Ground color powder blue; brownish discal band extending from near costa, terminating at origin of Cu<sub>2</sub>; concolorous postdiscal band, wider than discal band, extending from near costa towards Cu<sub>2</sub>, and terminating around this vein; one submarginal ocellus in cell M<sub>1</sub>, appearing as black spot ringed with sky blue, pupil not confidently identified; umbra present as irregular, concolorous band extending from near costa to cell Cu<sub>1</sub>; concolorous submarginal band, extending from apex towards tornus, broadening in middle (between M<sub>2</sub> and Cu<sub>2</sub>), overall smooth, terminating around 2A; concolorous marginal line, narrower than submarginal band, almost parallel with submarginal band and outer margin, somewhat broadening in cell Cu<sub>2</sub>; pale powder blue modified scales visible in middle of cell Cu<sub>2</sub>; fringe grayish. <bold><italic>Ventral hindwing</italic></bold>: Similar to ventral forewing except as follows: bands appearing broader, short straight band present at base of ventral hindwing; discal band extending down to inner margin and passing basal of origin of Cu<sub>2</sub>; postdiscal line passing origin of Cu<sub>1</sub> and extending down to inner margin; submarginal band bent in cell Rs and along M<sub>1</sub>, posterior end apparently occasionally fused with postdiscal band in cell 2A; marginal band jagged and extends along inner margin; five submarginal ocelli (but also see below), those in cells Rs, M<sub>1</sub> and Cu<sub>1</sub> appearing as a black spot ringed with sky blue, pupil may or may not be visible (see below), remaining ocelli appearing smaller, sky bluish smudge without black central area. <bold><italic>Genitalia</italic></bold> (Fig. <xref ref-type="fig" rid="F3">3E, F</xref>): Tegumen semi-circular in lateral view, anteriorly convex, dorsally convex but not as convex as anterior margin, ventral margin rather straight; uncus twice as long as tegumen in lateral view, hair-like setae visible dorsally and ventrally, base of uncus broadening in both lateral and dorsal view, tapering posteriorly with a concavity along dorsal margin in lateral view, and terminating in a hooked single point; brachium tapering towards apex, apical point positioned above uncus in lateral view, parallel to uncus with apical edge curving inwards in dorsal view; combination of ventral arms from tegumen and dorsal arms from saccus sinuate, broadening near saccus with up and down concavity; appendices angulares present, curving inwards; saccus straight, anteriorly somewhat rounded, shorter than uncus in length but longer than tegumen; juxta present as shallow U-shaped plate in posterior view; valva distal half setose, valva appearing roughly as parallelogram in lateral view, ventral margin convex, dorsal margin distal of costa accompanying hump at base of apical process, apical process terminating somewhat in thumb-like shape; phallus nearly straight, similar in length to tegumen plus uncus, phallobase less than half of phallus, ductus ejaculatorius visible as illustrated, posterior portion of aedeagus slightly curved upwards, manica not examined, cornuti visible as weakly sclerotized region of vesica. <bold><italic><abbrev xmlns:xlink="http://www.w3.org/1999/xlink" xlink:title="cytochrome c oxidase I" id="ABBRID0ER1BI" xlink:type="simple">COI</abbrev> barcode</italic></bold>: Molecular vouchers: MGCL-LOAN-561 (GenBank voucher: <ext-link xmlns:xlink="http://www.w3.org/1999/xlink" ext-link-type="gen" xlink:href="MF192681" xlink:type="simple">MF192681</ext-link>); MGCL-LOAN-546 (GenBank voucher: <ext-link xmlns:xlink="http://www.w3.org/1999/xlink" ext-link-type="gen" xlink:href="MF192717" xlink:type="simple">MF192717</ext-link>).</p><fig id="F3" position="float" orientation="portrait"><object-id xmlns:xlink="http://www.w3.org/1999/xlink" content-type="doi" xlink:type="simple">10.3897/zookeys.1167.102979.figure3</object-id><object-id xmlns:xlink="http://www.w3.org/1999/xlink" content-type="arpha" xlink:type="simple">1551A847-7798-5DA0-96E1-313941F0A992</object-id><label>Figure 3.</label><caption><p>Adults of <italic><tp:taxon-name><tp:taxon-name-part taxon-name-part-type="genus" reg="Caeruleuptychia">Caeruleuptychia</tp:taxon-name-part></tp:taxon-name></italic>: <italic><tp:taxon-name><tp:taxon-name-part taxon-name-part-type="genus" reg="Caeruleuptychia">C.</tp:taxon-name-part><tp:taxon-name-part taxon-name-part-type="species" reg="cyanites">cyanites</tp:taxon-name-part></tp:taxon-name></italic><bold>A</bold> male in dorsal view <bold>B</bold> male in ventral view (BLU778) <bold>C</bold> female in dorsal view <bold>D</bold> female in ventral view (BC-DZ-007). Holotype male of <italic><tp:taxon-name><tp:taxon-name-part taxon-name-part-type="genus" reg="Caeruleuptychia">Caeruleuptychia</tp:taxon-name-part><tp:taxon-name-part taxon-name-part-type="species" reg="harrisi">harrisi</tp:taxon-name-part></tp:taxon-name></italic> sp. nov. <bold>E</bold> dorsal view <bold>F</bold> ventral view (<named-content xmlns:xlink="http://www.w3.org/1999/xlink" content-type="dwc:institutional_code" xlink:title="National Museum of Natural History, Smithsonian Institution, Washington, DC, USA" xlink:href="http://grbio.org/institution/smithsonian-institution-national-museum-natural-history-0" xlink:type="simple">USNM</named-content> ENT 01844280). Holotype male of <italic><tp:taxon-name><tp:taxon-name-part taxon-name-part-type="genus" reg="Caeruleuptychia">Caeruleuptychia</tp:taxon-name-part><tp:taxon-name-part taxon-name-part-type="species" reg="aemulatio">aemulatio</tp:taxon-name-part></tp:taxon-name></italic> sp. nov. <bold>G</bold> dorsal view <bold>H</bold> ventral view (MUSM-LEP 100094).</p></caption><graphic xmlns:xlink="http://www.w3.org/1999/xlink" xlink:href="zookeys-1167-057_article-102979__-g003.jpg" position="float" orientation="portrait" xlink:type="simple" id="oo_863852.jpg"><uri content-type="original_file" xlink:type="simple">https://binary.pensoft.net/fig/863852</uri></graphic></fig><p><bold>Female</bold>: Unknown or unrecognized.</p></tp:treatment-sec><tp:treatment-sec sec-type="variation" id="SECID0EO4BI"><title>Variation.</title><p>The ventral hindwing ocellus in cell Rs is present in three specimens (<named-content xmlns:xlink="http://www.w3.org/1999/xlink" content-type="dwc:institutional_code" xlink:title="McGuire Center for Lepidoptera and Biodiversity, Florida Museum of Natural History, Gainesville, USA" xlink:href="http://grbio.org/institution/florida-museum-natural-history" xlink:type="simple">FLMNH</named-content>-MGCL-279345, MGCL-LOAN-546 and DZ 57.996), whereas it is absent in one specimen (MGCL-LOAN-561).</p></tp:treatment-sec><tp:treatment-sec sec-type="etymology" id="SECID0EZ4BI"><title>Etymology.</title><p>This specific epithet is in recognition of Brian P. Harris, for his tireless effort in facilitating butterfly research at <named-content xmlns:xlink="http://www.w3.org/1999/xlink" content-type="dwc:institutional_code" xlink:title="National Museum of Natural History, Smithsonian Institution, Washington, DC, USA" xlink:href="http://grbio.org/institution/smithsonian-institution-national-museum-natural-history-0" xlink:type="simple">USNM</named-content> by going above and beyond to support visiting researchers. The holotype of <italic><tp:taxon-name><tp:taxon-name-part taxon-name-part-type="genus" reg="Caeruleuptychia">C.</tp:taxon-name-part><tp:taxon-name-part taxon-name-part-type="species" reg="harrisi">harrisi</tp:taxon-name-part></tp:taxon-name></italic> sp. nov. was collected by Brian and deposited at <named-content xmlns:xlink="http://www.w3.org/1999/xlink" content-type="dwc:institutional_code" xlink:title="National Museum of Natural History, Smithsonian Institution, Washington, DC, USA" xlink:href="http://grbio.org/institution/smithsonian-institution-national-museum-natural-history-0" xlink:type="simple">USNM</named-content> where he served as a museum specialist since 2005. The species-group name <italic><tp:taxon-name><tp:taxon-name-part taxon-name-part-type="genus" reg="Caeruleuptychia"/><tp:taxon-name-part taxon-name-part-type="species" reg="harrisi">harrisi</tp:taxon-name-part></tp:taxon-name></italic> is considered to be a Latinized masculine noun in the genitive case.</p><fig id="F4" position="float" orientation="portrait"><object-id xmlns:xlink="http://www.w3.org/1999/xlink" content-type="doi" xlink:type="simple">10.3897/zookeys.1167.102979.figure4</object-id><object-id xmlns:xlink="http://www.w3.org/1999/xlink" content-type="arpha" xlink:type="simple">0D35143F-FD2B-5780-8A3F-35A31B90AAC2</object-id><label>Figure 4.</label><caption><p>Genitalia of <italic><tp:taxon-name><tp:taxon-name-part taxon-name-part-type="genus" reg="Caeruleuptychia">C.</tp:taxon-name-part><tp:taxon-name-part taxon-name-part-type="species" reg="cyanites">cyanites</tp:taxon-name-part></tp:taxon-name></italic><bold>A</bold> male genitalia in lateral view, without phallus <bold>B</bold> phallus in lateral view (genitalic dissection: SN-19-13) <bold>C</bold> female genitalia in dorsal view, with image of signa to the left <bold>D</bold> lamella antevaginalis in ventral view (genitalic dissection: SN-19-14). <italic><tp:taxon-name><tp:taxon-name-part taxon-name-part-type="genus" reg="Caeruleuptychia">Caeruleuptychia</tp:taxon-name-part><tp:taxon-name-part taxon-name-part-type="species" reg="harrisi">harrisi</tp:taxon-name-part></tp:taxon-name></italic> sp. nov. <bold>E</bold> male genitalia in lateral view, without phallus <bold>F</bold> phallus in lateral view (genitalic dissection: SN-17-36); <italic><tp:taxon-name><tp:taxon-name-part taxon-name-part-type="genus" reg="Caeruleuptychia">Caeruleuptychia</tp:taxon-name-part><tp:taxon-name-part taxon-name-part-type="species" reg="aemulatio">aemulatio</tp:taxon-name-part></tp:taxon-name></italic> sp. nov. <bold>G</bold> male genitalia in lateral view, without phallus <bold>H</bold> phallus in lateral view (genitalic dissection: SN-17-34). Scale bars: 1 mm.</p></caption><graphic xmlns:xlink="http://www.w3.org/1999/xlink" xlink:href="zookeys-1167-057_article-102979__-g004.jpg" position="float" orientation="portrait" xlink:type="simple" id="oo_863853.jpg"><uri content-type="original_file" xlink:type="simple">https://binary.pensoft.net/fig/863853</uri></graphic></fig></tp:treatment-sec><tp:treatment-sec sec-type="Types" id="SECID0E3ACI"><title>Types.</title><p><bold><italic>Holotype</italic></bold>: male with the following labels written verbatim separated by double forward slashes: //BRASIL: Rondonia 62 km S Ariquemes Faz.Rancho Grande 165 m <named-content xmlns:xlink="http://www.w3.org/1999/xlink" content-type="dwc:verbatimCoordinates" xlink:type="simple"><named-content content-type="geo-json" specific-use="{&#34;type&#34;:&#34;Point&#34;,&#34;coordinates&#34;:[-62.800000,-10.530000]}" id="NCID0EKBCI" xlink:type="simple">10.53°S, 62.80°W</named-content></named-content>. 19–29. Sept.1996. B.Harris// <tp:taxon-name><tp:taxon-name-part taxon-name-part-type="genus" reg="Euptychia">Euptychia</tp:taxon-name-part><tp:taxon-name-part taxon-name-part-type="species" reg="cyanites">cyanites</tp:taxon-name-part></tp:taxon-name> ♂// DNA voucher LEP-18635// <named-content xmlns:xlink="http://www.w3.org/1999/xlink" content-type="dwc:institutional_code" xlink:title="National Museum of Natural History, Smithsonian Institution, Washington, DC, USA" xlink:href="http://grbio.org/institution/smithsonian-institution-national-museum-natural-history-0" xlink:type="simple">USNM</named-content> ENT 01844280// (<named-content xmlns:xlink="http://www.w3.org/1999/xlink" content-type="dwc:institutional_code" xlink:title="National Museum of Natural History, Smithsonian Institution, Washington, DC, USA" xlink:href="http://grbio.org/institution/smithsonian-institution-national-museum-natural-history-0" xlink:type="simple">USNM</named-content>).</p><p><bold><italic>Paratypes</italic></bold>: four males, with the following labels written verbatim separated by double forward slashes: //BRAZIL: RONDONIA Jaru ♂ .viii.1976 C. Callaghan// DNA voucher LEP-68762// <named-content xmlns:xlink="http://www.w3.org/1999/xlink" content-type="dwc:institutional_code" xlink:title="McGuire Center for Lepidoptera and Biodiversity, Florida Museum of Natural History, Gainesville, USA" xlink:href="http://grbio.org/institution/florida-museum-natural-history" xlink:type="simple">FLMNH</named-content>-MGCL Specimen 279345// Genitalic vial SN-17-35 S. Nakahara// A. C. Allyn Acc. 1976-15// (<named-content xmlns:xlink="http://www.w3.org/1999/xlink" content-type="dwc:institutional_code" xlink:title="McGuire Center for Lepidoptera and Biodiversity, Florida Museum of Natural History, Gainesville, USA" xlink:href="http://grbio.org/institution/florida-museum-natural-history" xlink:type="simple">FLMNH</named-content>) //Caiçara, Porto Velho, RO, BR 11.IX.2012 C1P4 150 m PMSF AHE Jirau MGCL 546// MGCL-LOAN-546// <named-content xmlns:xlink="http://www.w3.org/1999/xlink" content-type="dwc:institutional_code" xlink:title="Zoological Collection of the Museu de Diversidade Biológica da Universidade Estadual de Campinas, Campinas, Brazil" xlink:href="http://grbio.org/institution/museu-de-zoologia-da-universidade-estadual-de-campinas" xlink:type="simple">ZUEC</named-content>-LEP 12053 [collected by Marcio Uehara-Prado]// (<named-content xmlns:xlink="http://www.w3.org/1999/xlink" content-type="dwc:institutional_code" xlink:title="Zoological Collection of the Museu de Diversidade Biológica da Universidade Estadual de Campinas, Campinas, Brazil" xlink:href="http://grbio.org/institution/museu-de-zoologia-da-universidade-estadual-de-campinas" xlink:type="simple">ZUEC</named-content>); //Caiçara, Porto Velho, RO, BR 18.VI.2012 C1P4 250 m PMSF AHE Jirau MGCL 561 [collected by Marcio Uehara-Prado]// MGCL-LOAN-561 [molecular voucher]// MGCL-561 [genitalia dissection label]// <named-content xmlns:xlink="http://www.w3.org/1999/xlink" content-type="dwc:institutional_code" xlink:title="Zoological Collection of the Museu de Diversidade Biológica da Universidade Estadual de Campinas, Campinas, Brazil" xlink:href="http://grbio.org/institution/museu-de-zoologia-da-universidade-estadual-de-campinas" xlink:type="simple">ZUEC</named-content>-LEP 12052// (<named-content xmlns:xlink="http://www.w3.org/1999/xlink" content-type="dwc:institutional_code" xlink:title="Zoological Collection of the Museu de Diversidade Biológica da Universidade Estadual de Campinas, Campinas, Brazil" xlink:href="http://grbio.org/institution/museu-de-zoologia-da-universidade-estadual-de-campinas" xlink:type="simple">ZUEC</named-content>); //N. 19.314// 7.II.1961. Vila Rondonia Rio Gi-parana. Terr. Rondonia. Angelo M. &amp; P. Pereira [deposited in]III.1961 ♂// Coll. D’Almeida// DZ 57.996// (<named-content xmlns:xlink="http://www.w3.org/1999/xlink" content-type="dwc:institutional_code" xlink:title="Entomological Collection Pe. Jesus Santiago Moure, Universidade Federal do Paraná, Curitiba, Brazil" xlink:href="http://grbio.org/institution/universidade-federal-do-paran%C3%A1" xlink:type="simple">DZUP</named-content>).</p></tp:treatment-sec><tp:treatment-sec sec-type="distribution" id="SECID0ENDCI"><title>Distribution</title><p><bold>(Fig. <xref ref-type="fig" rid="F5">5</xref>).</bold><italic><tp:taxon-name><tp:taxon-name-part taxon-name-part-type="genus" reg="Caeruleuptychia">Caeruleuptychia</tp:taxon-name-part><tp:taxon-name-part taxon-name-part-type="species" reg="harrisi">harrisi</tp:taxon-name-part></tp:taxon-name></italic> sp. nov. is known to date from the state of Rondônia, Brazil.</p><fig id="F5" position="float" orientation="portrait"><object-id xmlns:xlink="http://www.w3.org/1999/xlink" content-type="doi" xlink:type="simple">10.3897/zookeys.1167.102979.figure5</object-id><object-id xmlns:xlink="http://www.w3.org/1999/xlink" content-type="arpha" xlink:type="simple">5338D235-5545-5261-91DE-B2D0CD56845E</object-id><label>Figure 5.</label><caption><p>Distribution map for three <italic><tp:taxon-name><tp:taxon-name-part taxon-name-part-type="genus" reg="Caeruleuptychia">Caeruleuptychia</tp:taxon-name-part></tp:taxon-name></italic> species discussed herein. Key: * denotes location of Três Rios, Rio de Janeiro (= hypothesized type locality of <italic><tp:taxon-name><tp:taxon-name-part taxon-name-part-type="genus" reg="Euptychia">E.</tp:taxon-name-part><tp:taxon-name-part taxon-name-part-type="species" reg="stigmatica">stigmatica</tp:taxon-name-part></tp:taxon-name></italic> in the present study); ? denotes dubious records from Araras, São Paulo.</p></caption><graphic xmlns:xlink="http://www.w3.org/1999/xlink" xlink:href="zookeys-1167-057_article-102979__-g005.jpg" position="float" orientation="portrait" xlink:type="simple" id="oo_863854.jpg"><uri content-type="original_file" xlink:type="simple">https://binary.pensoft.net/fig/863854</uri></graphic></fig></tp:treatment-sec><tp:treatment-sec sec-type="biology" id="SECID0EEFCI"><title>Biology.</title><p>Unknown, but see Fig. <xref ref-type="fig" rid="F6">6D</xref> for habitat image.</p><fig id="F6" position="float" orientation="portrait"><object-id xmlns:xlink="http://www.w3.org/1999/xlink" content-type="doi" xlink:type="simple">10.3897/zookeys.1167.102979.figure6</object-id><object-id xmlns:xlink="http://www.w3.org/1999/xlink" content-type="arpha" xlink:type="simple">6D96D678-D268-573B-ADAA-6874D2305C79</object-id><label>Figure 6.</label><caption><p>Habitat pictures for two <italic><tp:taxon-name><tp:taxon-name-part taxon-name-part-type="genus" reg="Caeruleuptychia">Caeruleuptychia</tp:taxon-name-part></tp:taxon-name></italic> species discussed herein <bold>A</bold> interior of ecotone habitat of <italic><tp:taxon-name><tp:taxon-name-part taxon-name-part-type="genus" reg="Caeruleuptychia">C.</tp:taxon-name-part><tp:taxon-name-part taxon-name-part-type="species" reg="cyanites">cyanites</tp:taxon-name-part></tp:taxon-name></italic> at PERD with trap pictured <bold>B</bold> general view of PERD <bold>C</bold> habitat of <italic><tp:taxon-name><tp:taxon-name-part taxon-name-part-type="genus" reg="Caeruleuptychia">C.</tp:taxon-name-part><tp:taxon-name-part taxon-name-part-type="species" reg="cyanites">cyanites</tp:taxon-name-part></tp:taxon-name></italic> at Camacan, Bahia <bold>D</bold> habitat of two Brazilian males of <italic><tp:taxon-name><tp:taxon-name-part taxon-name-part-type="genus" reg="Caeruleuptychia">C.</tp:taxon-name-part><tp:taxon-name-part taxon-name-part-type="species" reg="harrisi">harrisi</tp:taxon-name-part></tp:taxon-name></italic> sp. nov. (Photograph credit: Bruno Ferreira).</p></caption><graphic xmlns:xlink="http://www.w3.org/1999/xlink" xlink:href="zookeys-1167-057_article-102979__-g006.jpg" position="float" orientation="portrait" xlink:type="simple" id="oo_863855.jpg"><uri content-type="original_file" xlink:type="simple">https://binary.pensoft.net/fig/863855</uri></graphic></fig></tp:treatment-sec><tp:treatment-sec><!--Section generated to contain objects referenced in tp:taxon-treatment.--><fig id="F1" position="float" orientation="portrait"><object-id xmlns:xlink="http://www.w3.org/1999/xlink" content-type="doi" xlink:type="simple">10.3897/zookeys.1167.102979.figure1</object-id><object-id xmlns:xlink="http://www.w3.org/1999/xlink" content-type="arpha" xlink:type="simple">D18E23BC-A9DD-51DA-B413-131FFABD45E3</object-id><label>Figure 1.</label><caption><p><bold>A</bold> maximum likelihood tree (LnL = -2678.083) showing the phylogenetic relationships among <italic><tp:taxon-name><tp:taxon-name-part taxon-name-part-type="genus" reg="Caeruleuptychia">Caeruleuptychia</tp:taxon-name-part></tp:taxon-name></italic> taxa selected for this study. Numbers beside branches are UFBoot/<abbrev xmlns:xlink="http://www.w3.org/1999/xlink" xlink:title="SH-like approximate Likelihood Ratio Test" id="ABBRID0EMYAI" xlink:type="simple">SH-aLRT</abbrev> values; colored tips represent taxonomic hypotheses proposed in the present study <bold>B</bold> the differentiation of three <italic><tp:taxon-name><tp:taxon-name-part taxon-name-part-type="genus" reg="Caeruleuptychia">Caeruleuptychia</tp:taxon-name-part></tp:taxon-name></italic> species (<italic><tp:taxon-name><tp:taxon-name-part taxon-name-part-type="genus" reg="Caeruleuptychia">C.</tp:taxon-name-part><tp:taxon-name-part taxon-name-part-type="species" reg="cyanites">cyanites</tp:taxon-name-part></tp:taxon-name></italic>, <italic><tp:taxon-name><tp:taxon-name-part taxon-name-part-type="genus" reg="Caeruleuptychia">C.</tp:taxon-name-part><tp:taxon-name-part taxon-name-part-type="species" reg="harrisi">harrisi</tp:taxon-name-part></tp:taxon-name></italic> sp. nov., <italic><tp:taxon-name><tp:taxon-name-part taxon-name-part-type="genus" reg="Caeruleuptychia">C.</tp:taxon-name-part><tp:taxon-name-part taxon-name-part-type="species" reg="aemulatio">aemulatio</tp:taxon-name-part></tp:taxon-name></italic> sp. nov.) by forewing length (mm) and scent patch percentage. Each species is denoted by a unique color and shape with a single point representing a single specimen. The holotype (HT) of each name and the lectotype (LT) of <italic><tp:taxon-name><tp:taxon-name-part taxon-name-part-type="genus" reg="Caeruleuptychia">C.</tp:taxon-name-part><tp:taxon-name-part taxon-name-part-type="species" reg="cyanites">cyanites</tp:taxon-name-part></tp:taxon-name></italic> are denoted by a black border and the corresponding letters.</p></caption><graphic xmlns:xlink="http://www.w3.org/1999/xlink" xlink:href="zookeys-1167-057_article-102979__-g001.jpg" position="float" orientation="portrait" xlink:type="simple" id="oo_863850.jpg"><uri content-type="original_file" xlink:type="simple">https://binary.pensoft.net/fig/863850</uri></graphic></fig></tp:treatment-sec><ref-list><ref id="B47"><mixed-citation xmlns:xlink="http://www.w3.org/1999/xlink" xlink:type="simple"><person-group><name name-style="western"><surname>Nakahara</surname><given-names>S</given-names></name><name name-style="western"><surname>Zacca</surname><given-names>T</given-names></name><name name-style="western"><surname>Huertas</surname><given-names>B</given-names></name><name name-style="western"><surname>Neild</surname><given-names>AFE</given-names></name><name name-style="western"><surname>Hall</surname><given-names>JPW</given-names></name><name name-style="western"><surname>Lamas</surname><given-names>G</given-names></name><name name-style="western"><surname>Holian</surname><given-names>LA</given-names></name><name name-style="western"><surname>Espeland</surname><given-names>M</given-names></name><name name-style="western"><surname>Willmott</surname><given-names>KR</given-names></name></person-group> (<year>2018b</year>) <article-title>Remarkable sexual dimorphism, rarity and cryptic species: A revision of the ‘<italic><tp:taxon-name><tp:taxon-name-part taxon-name-part-type="genus"/><tp:taxon-name-part taxon-name-part-type="species">aegrota</tp:taxon-name-part></tp:taxon-name></italic> species group’ of the Neotropical butterfly genus <italic><tp:taxon-name><tp:taxon-name-part taxon-name-part-type="genus">Caeruleuptychia</tp:taxon-name-part></tp:taxon-name></italic> Forster, 1964 with the description of three new species (<tp:taxon-name><tp:taxon-name-part taxon-name-part-type="order">Lepidoptera</tp:taxon-name-part></tp:taxon-name>, <tp:taxon-name><tp:taxon-name-part taxon-name-part-type="family">Nymphalidae</tp:taxon-name-part></tp:taxon-name>, <tp:taxon-name><tp:taxon-name-part taxon-name-part-type="subfamily">Satyrinae</tp:taxon-name-part></tp:taxon-name>).</article-title><source>Insect Systematics &amp; Evolution</source><volume>48</volume>(<issue>2</issue>): <fpage>130</fpage>–<lpage>182</lpage>. <ext-link xlink:href="10.1163/1876312X-00002167" ext-link-type="doi" xlink:type="simple">https://doi.org/10.1163/1876312X-00002167</ext-link></mixed-citation></ref><ref id="B21"><mixed-citation xmlns:xlink="http://www.w3.org/1999/xlink" xlink:type="simple"><person-group><name name-style="western"><surname>Espeland</surname><given-names>M</given-names></name><name name-style="western"><surname>Nakahara</surname><given-names>S</given-names></name><name name-style="western"><surname>Zacca</surname><given-names>T</given-names></name><name name-style="western"><surname>Barbosa</surname><given-names>EP</given-names></name><name name-style="western"><surname>Huertas</surname><given-names>B</given-names></name><name name-style="western"><surname>Marín</surname><given-names>MA</given-names></name><name name-style="western"><surname>Lamas</surname><given-names>G</given-names></name><name name-style="western"><surname>Benmesbah</surname><given-names>M</given-names></name><name name-style="western"><surname>Brévignon</surname><given-names>C</given-names></name><name name-style="western"><surname>Casagrande</surname><given-names>MM</given-names></name><name name-style="western"><surname>Fåhraeus</surname><given-names>C</given-names></name><name name-style="western"><surname>Grishin</surname><given-names>N</given-names></name><name name-style="western"><surname>Kawahara</surname><given-names>AY</given-names></name><name name-style="western"><surname>Mielke</surname><given-names>OHH</given-names></name><name name-style="western"><surname>Miller</surname><given-names>JY</given-names></name><name name-style="western"><surname>Nakamura</surname><given-names>I</given-names></name><name name-style="western"><surname>Navas</surname><given-names>V</given-names></name><name name-style="western"><surname>Patrusky</surname><given-names>B</given-names></name><name name-style="western"><surname>Pyrcz</surname><given-names>TW</given-names></name><name name-style="western"><surname>Richards</surname><given-names>L</given-names></name><name name-style="western"><surname>Tan</surname><given-names>D</given-names></name><name name-style="western"><surname>Tyler</surname><given-names>S</given-names></name><name name-style="western"><surname>Viloria</surname><given-names>Á</given-names></name><name name-style="western"><surname>Warren</surname><given-names>AD</given-names></name><name name-style="western"><surname>Xiao</surname><given-names>L</given-names></name><name name-style="western"><surname>Freitas</surname><given-names>AVL</given-names></name><name name-style="western"><surname>Willmott</surname><given-names>KR</given-names></name></person-group> (<year>2023</year>) Combining target enrichment and Sanger sequencing data to clarify the systematics of the diverse Neotropical butterfly subtribe <tp:taxon-name><tp:taxon-name-part taxon-name-part-type="subtribe">Euptychiina</tp:taxon-name-part></tp:taxon-name> (<tp:taxon-name><tp:taxon-name-part taxon-name-part-type="family">Nymphalidae</tp:taxon-name-part></tp:taxon-name>, <tp:taxon-name><tp:taxon-name-part taxon-name-part-type="subfamily">Satyrinae</tp:taxon-name-part></tp:taxon-name>). Systematic Entomology, 1–73. <ext-link xlink:href="10.1111/syen.12590" ext-link-type="doi" xlink:type="simple">https://doi.org/10.1111/syen.12590</ext-link></mixed-citation></ref><ref id="B50"><mixed-citation xmlns:xlink="http://www.w3.org/1999/xlink" xlink:type="simple"><person-group><name name-style="western"><surname>Nakahara</surname><given-names>S</given-names></name><name name-style="western"><surname>Piovesan</surname><given-names>M</given-names></name><name name-style="western"><surname>Baine</surname><given-names>Q</given-names></name><name name-style="western"><surname>MacKenzie</surname><given-names>EC</given-names></name><name name-style="western"><surname>Gallice</surname><given-names>G</given-names></name><name name-style="western"><surname>Barbosa</surname><given-names>EP</given-names></name><name name-style="western"><surname>Kleckner</surname><given-names>K</given-names></name></person-group> (<year>2022</year>) <article-title>A new species of <italic><tp:taxon-name><tp:taxon-name-part taxon-name-part-type="genus">Caeruleuptychia</tp:taxon-name-part></tp:taxon-name></italic> Forster, 1964 from the Amazon basin (<tp:taxon-name><tp:taxon-name-part taxon-name-part-type="order">Lepidoptera</tp:taxon-name-part></tp:taxon-name>: <tp:taxon-name><tp:taxon-name-part taxon-name-part-type="family">Nymphalidae</tp:taxon-name-part></tp:taxon-name>: <tp:taxon-name><tp:taxon-name-part taxon-name-part-type="subfamily">Satyrinae</tp:taxon-name-part></tp:taxon-name>: <tp:taxon-name><tp:taxon-name-part taxon-name-part-type="tribe">Satyrini</tp:taxon-name-part></tp:taxon-name>).</article-title><source>Tropical <tp:taxon-name><tp:taxon-name-part taxon-name-part-type="order">Lepidoptera</tp:taxon-name-part></tp:taxon-name> Research</source><volume>33</volume>(<issue>1</issue>): <fpage>23</fpage>–<lpage>36</lpage>.</mixed-citation></ref></ref-list></tp:taxon-treatment>
