# Supplementary material for: ﻿Reassessment of the type locality of Euptychiastigmatica Godman, 1905, with the description of two new sibling species from Amazonia (Lepidoptera, Nymphalidae, Satyrinae, Satyrini)
Source: Zookeys. 2023 Jun 14;1167:57–88. doi: 10.3897/zookeys.1167.102979 (PMC10285684; doi:10.3897/zookeys.1167.102979)
Supplement: XML Treatment for Caeruleuptychia aemulatio [file zookeys.1167.102979-treatment4.xml]

<!DOCTYPE tp:taxon-treatment
  PUBLIC "-//TaxonX//DTD Taxonomic Treatment Publishing DTD v0 20100105//EN" "tax-treatment-NSO.dtd">
<tp:taxon-treatment xmlns:tp="http://www.plazi.org/taxpub"><tp:treatment-meta><kwd-group><label>Taxon classification</label><kwd>
              <named-content content-type="kingdom">Animalia</named-content>
            </kwd><kwd>
              <named-content content-type="order">Lepidoptera</named-content>
            </kwd><kwd>
              <named-content content-type="family">Nymphalidae</named-content>
            </kwd></kwd-group><mixed-citation publication-type="journal"><person-group><name><surname>Nakahara</surname><given-names>Shinichi</given-names></name><name><surname>Kleckner</surname><given-names>Kaylin</given-names></name><name><surname>Barbosa</surname><given-names>Eduardo P.</given-names></name><name><surname>Lourenço</surname><given-names>Giselle M.</given-names></name><name><surname>Casagrande</surname><given-names>Mirna M.</given-names></name><name><surname>Willmott</surname><given-names>Keith R.</given-names></name><name><surname>Freitas</surname><given-names>André V. L.</given-names></name></person-group><article-title>﻿Reassessment of the type locality of <italic><tp:taxon-name><tp:taxon-name-part taxon-name-part-type="genus" reg="Euptychia">Euptychia</tp:taxon-name-part><tp:taxon-name-part taxon-name-part-type="species" reg="stigmatica">stigmatica</tp:taxon-name-part></tp:taxon-name></italic> Godman, 1905, with the description of two new sibling species from Amazonia (<tp:taxon-name><tp:taxon-name-part taxon-name-part-type="order">Lepidoptera</tp:taxon-name-part></tp:taxon-name>, <tp:taxon-name><tp:taxon-name-part taxon-name-part-type="family">Nymphalidae</tp:taxon-name-part></tp:taxon-name>, <tp:taxon-name><tp:taxon-name-part taxon-name-part-type="subfamily">Satyrinae</tp:taxon-name-part></tp:taxon-name>, <tp:taxon-name><tp:taxon-name-part taxon-name-part-type="tribe">Satyrini</tp:taxon-name-part></tp:taxon-name>)</article-title><source>Zookeys</source><day>14</day><month>06</month><year>2023</year><volume>1167</volume><fpage>57</fpage><lpage>88</lpage><pub-id pub-id-type="doi">10.3897/zookeys.1167.102979</pub-id></mixed-citation></tp:treatment-meta><tp:nomenclature><label>﻿</label><tp:taxon-name>
            <object-id xmlns:xlink="http://www.w3.org/1999/xlink" content-type="arpha" xlink:type="simple">6D8EBF9F-0163-5B16-BDDE-E174708922DB</object-id>
            <tp:taxon-name-part taxon-name-part-type="genus" reg="Caeruleuptychia">Caeruleuptychia</tp:taxon-name-part>
            <tp:taxon-name-part taxon-name-part-type="species" reg="aemulatio">aemulatio</tp:taxon-name-part>
            <object-id xmlns:xlink="http://www.w3.org/1999/xlink" content-type="zoobank" xlink:type="simple">https://zoobank.org/0BE4FDF8-DD0A-4A8B-879B-FFD1243D1706</object-id>
          </tp:taxon-name><tp:taxon-authority>Nakahara &amp; Willmott</tp:taxon-authority><tp:taxon-status xmlns:xlink="http://www.w3.org/1999/xlink" xlink:type="simple">sp. nov.</tp:taxon-status><xref ref-type="fig" rid="F1">Figs 1</xref><xref ref-type="fig" rid="F3">, 3G, H</xref><xref ref-type="fig" rid="F4">, 4G, H</xref><xref ref-type="fig" rid="F5">, 5</xref><tp:nomenclature-citation-list><tp:nomenclature-citation><tp:taxon-name>
                <tp:taxon-name-part taxon-name-part-type="genus" reg="Caeruleuptychia">Caeruleuptychia</tp:taxon-name-part>
                <tp:taxon-name-part taxon-name-part-type="species" reg="cyanites">cyanites</tp:taxon-name-part>
              </tp:taxon-name><comment>: <xref ref-type="bibr" rid="B47">Nakahara et al. 2018b</xref>: fig. 1.; <xref ref-type="bibr" rid="B50">Nakahara et al. 2022</xref>: fig. 1.; <xref ref-type="bibr" rid="B21">Espeland et al. 2023</xref>: fig. 10.</comment></tp:nomenclature-citation></tp:nomenclature-citation-list></tp:nomenclature><tp:treatment-sec sec-type="Systematic placement and diagnosis" id="SECID0E6JCI"><title>Systematic placement and diagnosis.</title><p><italic><tp:taxon-name><tp:taxon-name-part taxon-name-part-type="genus" reg="Caeruleuptychia">Caeruleuptychia</tp:taxon-name-part><tp:taxon-name-part taxon-name-part-type="species" reg="aemulatio">aemulatio</tp:taxon-name-part></tp:taxon-name></italic> sp. nov. is recovered as sister to <italic><tp:taxon-name><tp:taxon-name-part taxon-name-part-type="genus" reg="Caeruleuptychia">C.</tp:taxon-name-part><tp:taxon-name-part taxon-name-part-type="species" reg="glauca">glauca</tp:taxon-name-part></tp:taxon-name></italic> with a moderate support based on the <abbrev xmlns:xlink="http://www.w3.org/1999/xlink" xlink:title="cytochrome c oxidase I" id="ABBRID0E2KCI" xlink:type="simple">COI</abbrev> data presented herein (Fig. <xref ref-type="fig" rid="F1">1A</xref>). This clade (<italic><tp:taxon-name><tp:taxon-name-part taxon-name-part-type="genus" reg="Caeruleuptychia">C.</tp:taxon-name-part><tp:taxon-name-part taxon-name-part-type="species" reg="aemulatio">aemulatio</tp:taxon-name-part></tp:taxon-name></italic> sp. nov. + <italic><tp:taxon-name><tp:taxon-name-part taxon-name-part-type="genus" reg="Caeruleuptychia">C.</tp:taxon-name-part><tp:taxon-name-part taxon-name-part-type="species" reg="glauca">glauca</tp:taxon-name-part></tp:taxon-name></italic>) is found as sister to (<italic><tp:taxon-name><tp:taxon-name-part taxon-name-part-type="genus" reg="Caeruleuptychia">C.</tp:taxon-name-part><tp:taxon-name-part taxon-name-part-type="species" reg="coelestis">coelestis</tp:taxon-name-part></tp:taxon-name></italic> + (<italic><tp:taxon-name><tp:taxon-name-part taxon-name-part-type="genus" reg="Caeruleuptychia">C.</tp:taxon-name-part><tp:taxon-name-part taxon-name-part-type="species" reg="harrisi">harrisi</tp:taxon-name-part></tp:taxon-name></italic> sp. nov. + <italic><tp:taxon-name><tp:taxon-name-part taxon-name-part-type="genus" reg="Caeruleuptychia">C.</tp:taxon-name-part><tp:taxon-name-part taxon-name-part-type="species" reg="cyanites">cyanites</tp:taxon-name-part></tp:taxon-name></italic>) with a strong support (Fig. <xref ref-type="fig" rid="F1">1A</xref>). <italic><tp:taxon-name><tp:taxon-name-part taxon-name-part-type="genus" reg="Caeruleuptychia">Caeruleuptychia</tp:taxon-name-part><tp:taxon-name-part taxon-name-part-type="species" reg="aemulatio">aemulatio</tp:taxon-name-part></tp:taxon-name></italic> sp. nov. is readily distinguishable from <italic><tp:taxon-name><tp:taxon-name-part taxon-name-part-type="genus" reg="Caeruleuptychia">C.</tp:taxon-name-part><tp:taxon-name-part taxon-name-part-type="species" reg="harrisi">harrisi</tp:taxon-name-part></tp:taxon-name></italic> sp. nov. by its larger dorsal forewing scent patch (see corresponding section of <italic><tp:taxon-name><tp:taxon-name-part taxon-name-part-type="genus" reg="Caeruleuptychia">C.</tp:taxon-name-part><tp:taxon-name-part taxon-name-part-type="species" reg="cyanites">cyanites</tp:taxon-name-part></tp:taxon-name></italic>, as well as Table <xref ref-type="table" rid="T1">1</xref> for further details), in addition to lacking pale modified scales on the ventral forewing cell Cu<sub>2</sub>. The ventral bands overall are narrower in <italic><tp:taxon-name><tp:taxon-name-part taxon-name-part-type="genus" reg="Caeruleuptychia">C.</tp:taxon-name-part><tp:taxon-name-part taxon-name-part-type="species" reg="aemulatio">aemulatio</tp:taxon-name-part></tp:taxon-name></italic> sp. nov., and the rings of the ventral hindwing ocelli in cells M<sub>1</sub> and Cu<sub>1</sub> are broader in <italic><tp:taxon-name><tp:taxon-name-part taxon-name-part-type="genus" reg="Caeruleuptychia">C.</tp:taxon-name-part><tp:taxon-name-part taxon-name-part-type="species" reg="aemulatio">aemulatio</tp:taxon-name-part></tp:taxon-name></italic> sp. nov. compared to the immediately preceding species.</p></tp:treatment-sec><tp:treatment-sec sec-type="description" id="SECID0E6OCI"><title>Description.</title><p>Largely in accordance with the immediately preceding species with differences documented above. <bold><italic><abbrev xmlns:xlink="http://www.w3.org/1999/xlink" xlink:title="cytochrome c oxidase I" id="ABBRID0EHPCI" xlink:type="simple">COI</abbrev> barcode</italic></bold>: Molecular vouchers: MGCL-LOAN-452 (GenBank voucher: <ext-link xmlns:xlink="http://www.w3.org/1999/xlink" ext-link-type="gen" xlink:href="MF192713" xlink:type="simple">MF192713</ext-link>); MGCL-LOAN-447 (GenBank voucher: <ext-link xmlns:xlink="http://www.w3.org/1999/xlink" ext-link-type="gen" xlink:href="MF192712" xlink:type="simple">MF192712</ext-link>).</p></tp:treatment-sec><tp:treatment-sec sec-type="variation" id="SECID0EWPCI"><title>Variation.</title><p>The smudge-like ocelli lacking a black central area in the ventral hindwing of cells M<sub>2</sub> and M<sub>3</sub> are clearly visible in the holotype specimen from Cuzco department, Peru (housed at <named-content xmlns:xlink="http://www.w3.org/1999/xlink" content-type="dwc:institutional_code" xlink:title="National Museum of Natural History, Smithsonian Institution, Washington, DC, USA" xlink:href="http://grbio.org/institution/smithsonian-institution-national-museum-natural-history-0" xlink:type="simple">USNM</named-content>), whereas they are rather insignificant in the specimen from Rio “Pachytera” [= Pachitea], [Huánuco], Peru (housed at <named-content xmlns:xlink="http://www.w3.org/1999/xlink" content-type="dwc:institutional_code" xlink:title="McGuire Center for Lepidoptera and Biodiversity, Florida Museum of Natural History, Gainesville, USA" xlink:href="http://grbio.org/institution/florida-museum-natural-history" xlink:type="simple">FLMNH</named-content>).</p></tp:treatment-sec><tp:treatment-sec sec-type="etymology" id="SECID0EKQCI"><title>Etymology.</title><p>This new species-group name is a feminine Latin noun meaning “emulation” or “desire to equal or excel others”, in reference to the resemblance and relatedness of this new species to two other <italic><tp:taxon-name><tp:taxon-name-part taxon-name-part-type="genus" reg="Caeruleuptychia">Caeruleuptychia</tp:taxon-name-part></tp:taxon-name></italic> species discussed herein.</p></tp:treatment-sec><tp:treatment-sec sec-type="Types" id="SECID0EXQCI"><title>Types.</title><p><bold><italic>Holotype</italic></bold>: male with the following labels written verbatim separated by double forward slashes: PERU, MD, Reserva Comunal Amarakaeri, Río Azul 507 m 1249/7106 11.x.2010 M. Vílchez// MUSM-LEP 100094// MUSM Loan KW-15-086// Photographed By K. Willmott June 2015// (MUSM). <bold><italic>Paratypes</italic></bold>: eleven males, with the following labels written verbatim separated by double forward slashes: //Foz do Rio Tejo, Estrada para o Rio Arara, Res. E. A. J., AC BR 16.IX.1997 Brown Junior, K. S., Freitas, A. V. L. MGCL 447// MGCL-LOAN-447 [molecular voucher]// (<named-content xmlns:xlink="http://www.w3.org/1999/xlink" content-type="dwc:institutional_code" xlink:title="Zoological Collection of the Museu de Diversidade Biológica da Universidade Estadual de Campinas, Campinas, Brazil" xlink:href="http://grbio.org/institution/museu-de-zoologia-da-universidade-estadual-de-campinas" xlink:type="simple">ZUEC</named-content>); //Foz do RioBreu, Res. Extravitista do Alto Juruá, AC, BR 12.IX.1999 Brown Junior, K. S., Freitas, A. V. L. MGCL 452// MGCL-LOAN-452 [molecular voucher]// (<named-content xmlns:xlink="http://www.w3.org/1999/xlink" content-type="dwc:institutional_code" xlink:title="Zoological Collection of the Museu de Diversidade Biológica da Universidade Estadual de Campinas, Campinas, Brazil" xlink:href="http://grbio.org/institution/museu-de-zoologia-da-universidade-estadual-de-campinas" xlink:type="simple">ZUEC</named-content>); //PERU: Cuzco, 540 m Pilcopata, Villa Carmen Cosñipata Valley 6923 31-1-2020 Kinyon// Genitalic vial SN-MCZ-003//(<named-content xmlns:xlink="http://www.w3.org/1999/xlink" content-type="dwc:institutional_code" xlink:title="National Museum of Natural History, Smithsonian Institution, Washington, DC, USA" xlink:href="http://grbio.org/institution/smithsonian-institution-national-museum-natural-history-0" xlink:type="simple">USNM</named-content>); //Est Pérou [East Peru] Rio Pachytera [Pachitea] Coll. Le Moult// Slide No. M-2985 ♂ genitalia Lee D. Miller// <named-content xmlns:xlink="http://www.w3.org/1999/xlink" content-type="dwc:institutional_code" xlink:title="McGuire Center for Lepidoptera and Biodiversity, Florida Museum of Natural History, Gainesville, USA" xlink:href="http://grbio.org/institution/florida-museum-natural-history" xlink:type="simple">FLMNH</named-content> MGCL 1138899//(<named-content xmlns:xlink="http://www.w3.org/1999/xlink" content-type="dwc:institutional_code" xlink:title="McGuire Center for Lepidoptera and Biodiversity, Florida Museum of Natural History, Gainesville, USA" xlink:href="http://grbio.org/institution/florida-museum-natural-history" xlink:type="simple">FLMNH</named-content>); //Tambopata – Candamo Reserve, Peru 1/81 ♂// Genitalic vial SN-17-34 S. Nakahara// J. Brenner coll. MGCL Accession #2015-33// <named-content xmlns:xlink="http://www.w3.org/1999/xlink" content-type="dwc:institutional_code" xlink:title="McGuire Center for Lepidoptera and Biodiversity, Florida Museum of Natural History, Gainesville, USA" xlink:href="http://grbio.org/institution/florida-museum-natural-history" xlink:type="simple">FLMNH</named-content>-MGCL Specimen 279343// (<named-content xmlns:xlink="http://www.w3.org/1999/xlink" content-type="dwc:institutional_code" xlink:title="McGuire Center for Lepidoptera and Biodiversity, Florida Museum of Natural History, Gainesville, USA" xlink:href="http://grbio.org/institution/florida-museum-natural-history" xlink:type="simple">FLMNH</named-content>); 28–30- I – 2009 RESERVA HUMAITA, PORTO ACRE ACRE, MIELKE &amp; CASAGRANDE LEG <named-content xmlns:xlink="http://www.w3.org/1999/xlink" content-type="dwc:verbatimCoordinates" xlink:type="simple"><named-content content-type="geo-json" specific-use="{&#34;type&#34;:&#34;Point&#34;,&#34;coordinates&#34;:[-68.133333,-10.216667]}" id="NCID0ELSCI" xlink:type="simple">09°73'S, 67°68'W</named-content></named-content>// DZ 57.995// (<named-content xmlns:xlink="http://www.w3.org/1999/xlink" content-type="dwc:institutional_code" xlink:title="Entomological Collection Pe. Jesus Santiago Moure, Universidade Federal do Paraná, Curitiba, Brazil" xlink:href="http://grbio.org/institution/universidade-federal-do-paran%C3%A1" xlink:type="simple">DZUP</named-content>); //8-10-IX 2004 RESERVA HUMAITA, PORTO ACRE ACRE, 200 m, O. MIELKE &amp; CASAGRANDE LEG// BC-DZ Willmott 19 [molecular voucher]// DZ 57.994// (<named-content xmlns:xlink="http://www.w3.org/1999/xlink" content-type="dwc:institutional_code" xlink:title="Entomological Collection Pe. Jesus Santiago Moure, Universidade Federal do Paraná, Curitiba, Brazil" xlink:href="http://grbio.org/institution/universidade-federal-do-paran%C3%A1" xlink:type="simple">DZUP</named-content>); //PERU, MD, Boca Rio La Torre 300 m 19.x.85 G. Lamas// MUSM-LEP 100090// (MUSM); PERU: Madre de Dios Manu, Pakitza, 340 m <named-content xmlns:xlink="http://www.w3.org/1999/xlink" content-type="dwc:verbatimCoordinates" xlink:type="simple"><named-content content-type="geo-json" specific-use="{&#34;type&#34;:&#34;Point&#34;,&#34;coordinates&#34;:[-71.255000,-11.930000]}" id="NCID0E4SCI" xlink:type="simple">11°55'48"S, 71°15'18"W</named-content></named-content> 12 May 1991 leg. D. J. Harvey// MUSM-LEP 100092// Genitalic vial SN-17-86 S. Nakahara// (MUSM); // PERU: Madre de Dios Parque Manu, Pakitza <named-content xmlns:xlink="http://www.w3.org/1999/xlink" content-type="dwc:verbatimCoordinates" xlink:type="simple"><named-content content-type="geo-json" specific-use="{&#34;type&#34;:&#34;Point&#34;,&#34;coordinates&#34;:[-70.966667,-11.883333]}" id="NCID0EFTCI" xlink:type="simple">11°53'S, 70°58'W</named-content></named-content>, 400 m 6 Oct 1990 leg. R. Robbins// MUSM-LEP 100093// PERU, MD, Albergue Amazonia 1252/7123 500 m 28.x.2010 G. Lamas// MUSM-LEP 100095// MUSM Loan KW-15-089// (MUSM).</p></tp:treatment-sec><tp:treatment-sec sec-type="distribution" id="SECID0EKTCI"><title>Distribution.</title><p><italic><tp:taxon-name><tp:taxon-name-part taxon-name-part-type="genus" reg="Caeruleuptychia">Caeruleuptychia</tp:taxon-name-part><tp:taxon-name-part taxon-name-part-type="species" reg="aemulatio">aemulatio</tp:taxon-name-part></tp:taxon-name></italic> sp. nov. is known to date from the state of Acre, Brazil, as well as Huánuco, Cuzco, and Madre de Dios departments in Peru.</p></tp:treatment-sec><tp:treatment-sec sec-type="biology" id="SECID0E2TCI"><title>Biology.</title><p>Unknown.</p></tp:treatment-sec><tp:treatment-sec><!--Section generated to contain objects referenced in tp:taxon-treatment.--><fig id="F1" position="float" orientation="portrait"><object-id xmlns:xlink="http://www.w3.org/1999/xlink" content-type="doi" xlink:type="simple">10.3897/zookeys.1167.102979.figure1</object-id><object-id xmlns:xlink="http://www.w3.org/1999/xlink" content-type="arpha" xlink:type="simple">D18E23BC-A9DD-51DA-B413-131FFABD45E3</object-id><label>Figure 1.</label><caption><p><bold>A</bold> maximum likelihood tree (LnL = -2678.083) showing the phylogenetic relationships among <italic><tp:taxon-name><tp:taxon-name-part taxon-name-part-type="genus" reg="Caeruleuptychia">Caeruleuptychia</tp:taxon-name-part></tp:taxon-name></italic> taxa selected for this study. Numbers beside branches are UFBoot/<abbrev xmlns:xlink="http://www.w3.org/1999/xlink" xlink:title="SH-like approximate Likelihood Ratio Test" id="ABBRID0EMYAI" xlink:type="simple">SH-aLRT</abbrev> values; colored tips represent taxonomic hypotheses proposed in the present study <bold>B</bold> the differentiation of three <italic><tp:taxon-name><tp:taxon-name-part taxon-name-part-type="genus" reg="Caeruleuptychia">Caeruleuptychia</tp:taxon-name-part></tp:taxon-name></italic> species (<italic><tp:taxon-name><tp:taxon-name-part taxon-name-part-type="genus" reg="Caeruleuptychia">C.</tp:taxon-name-part><tp:taxon-name-part taxon-name-part-type="species" reg="cyanites">cyanites</tp:taxon-name-part></tp:taxon-name></italic>, <italic><tp:taxon-name><tp:taxon-name-part taxon-name-part-type="genus" reg="Caeruleuptychia">C.</tp:taxon-name-part><tp:taxon-name-part taxon-name-part-type="species" reg="harrisi">harrisi</tp:taxon-name-part></tp:taxon-name></italic> sp. nov., <italic><tp:taxon-name><tp:taxon-name-part taxon-name-part-type="genus" reg="Caeruleuptychia">C.</tp:taxon-name-part><tp:taxon-name-part taxon-name-part-type="species" reg="aemulatio">aemulatio</tp:taxon-name-part></tp:taxon-name></italic> sp. nov.) by forewing length (mm) and scent patch percentage. Each species is denoted by a unique color and shape with a single point representing a single specimen. The holotype (HT) of each name and the lectotype (LT) of <italic><tp:taxon-name><tp:taxon-name-part taxon-name-part-type="genus" reg="Caeruleuptychia">C.</tp:taxon-name-part><tp:taxon-name-part taxon-name-part-type="species" reg="cyanites">cyanites</tp:taxon-name-part></tp:taxon-name></italic> are denoted by a black border and the corresponding letters.</p></caption><graphic xmlns:xlink="http://www.w3.org/1999/xlink" xlink:href="zookeys-1167-057_article-102979__-g001.jpg" position="float" orientation="portrait" xlink:type="simple" id="oo_863850.jpg"><uri content-type="original_file" xlink:type="simple">https://binary.pensoft.net/fig/863850</uri></graphic></fig><fig id="F3" position="float" orientation="portrait"><object-id xmlns:xlink="http://www.w3.org/1999/xlink" content-type="doi" xlink:type="simple">10.3897/zookeys.1167.102979.figure3</object-id><object-id xmlns:xlink="http://www.w3.org/1999/xlink" content-type="arpha" xlink:type="simple">1551A847-7798-5DA0-96E1-313941F0A992</object-id><label>Figure 3.</label><caption><p>Adults of <italic><tp:taxon-name><tp:taxon-name-part taxon-name-part-type="genus" reg="Caeruleuptychia">Caeruleuptychia</tp:taxon-name-part></tp:taxon-name></italic>: <italic><tp:taxon-name><tp:taxon-name-part taxon-name-part-type="genus" reg="Caeruleuptychia">C.</tp:taxon-name-part><tp:taxon-name-part taxon-name-part-type="species" reg="cyanites">cyanites</tp:taxon-name-part></tp:taxon-name></italic><bold>A</bold> male in dorsal view <bold>B</bold> male in ventral view (BLU778) <bold>C</bold> female in dorsal view <bold>D</bold> female in ventral view (BC-DZ-007). Holotype male of <italic><tp:taxon-name><tp:taxon-name-part taxon-name-part-type="genus" reg="Caeruleuptychia">Caeruleuptychia</tp:taxon-name-part><tp:taxon-name-part taxon-name-part-type="species" reg="harrisi">harrisi</tp:taxon-name-part></tp:taxon-name></italic> sp. nov. <bold>E</bold> dorsal view <bold>F</bold> ventral view (<named-content xmlns:xlink="http://www.w3.org/1999/xlink" content-type="dwc:institutional_code" xlink:title="National Museum of Natural History, Smithsonian Institution, Washington, DC, USA" xlink:href="http://grbio.org/institution/smithsonian-institution-national-museum-natural-history-0" xlink:type="simple">USNM</named-content> ENT 01844280). Holotype male of <italic><tp:taxon-name><tp:taxon-name-part taxon-name-part-type="genus" reg="Caeruleuptychia">Caeruleuptychia</tp:taxon-name-part><tp:taxon-name-part taxon-name-part-type="species" reg="aemulatio">aemulatio</tp:taxon-name-part></tp:taxon-name></italic> sp. nov. <bold>G</bold> dorsal view <bold>H</bold> ventral view (MUSM-LEP 100094).</p></caption><graphic xmlns:xlink="http://www.w3.org/1999/xlink" xlink:href="zookeys-1167-057_article-102979__-g003.jpg" position="float" orientation="portrait" xlink:type="simple" id="oo_863852.jpg"><uri content-type="original_file" xlink:type="simple">https://binary.pensoft.net/fig/863852</uri></graphic></fig><fig id="F4" position="float" orientation="portrait"><object-id xmlns:xlink="http://www.w3.org/1999/xlink" content-type="doi" xlink:type="simple">10.3897/zookeys.1167.102979.figure4</object-id><object-id xmlns:xlink="http://www.w3.org/1999/xlink" content-type="arpha" xlink:type="simple">0D35143F-FD2B-5780-8A3F-35A31B90AAC2</object-id><label>Figure 4.</label><caption><p>Genitalia of <italic><tp:taxon-name><tp:taxon-name-part taxon-name-part-type="genus" reg="Caeruleuptychia">C.</tp:taxon-name-part><tp:taxon-name-part taxon-name-part-type="species" reg="cyanites">cyanites</tp:taxon-name-part></tp:taxon-name></italic><bold>A</bold> male genitalia in lateral view, without phallus <bold>B</bold> phallus in lateral view (genitalic dissection: SN-19-13) <bold>C</bold> female genitalia in dorsal view, with image of signa to the left <bold>D</bold> lamella antevaginalis in ventral view (genitalic dissection: SN-19-14). <italic><tp:taxon-name><tp:taxon-name-part taxon-name-part-type="genus" reg="Caeruleuptychia">Caeruleuptychia</tp:taxon-name-part><tp:taxon-name-part taxon-name-part-type="species" reg="harrisi">harrisi</tp:taxon-name-part></tp:taxon-name></italic> sp. nov. <bold>E</bold> male genitalia in lateral view, without phallus <bold>F</bold> phallus in lateral view (genitalic dissection: SN-17-36); <italic><tp:taxon-name><tp:taxon-name-part taxon-name-part-type="genus" reg="Caeruleuptychia">Caeruleuptychia</tp:taxon-name-part><tp:taxon-name-part taxon-name-part-type="species" reg="aemulatio">aemulatio</tp:taxon-name-part></tp:taxon-name></italic> sp. nov. <bold>G</bold> male genitalia in lateral view, without phallus <bold>H</bold> phallus in lateral view (genitalic dissection: SN-17-34). Scale bars: 1 mm.</p></caption><graphic xmlns:xlink="http://www.w3.org/1999/xlink" xlink:href="zookeys-1167-057_article-102979__-g004.jpg" position="float" orientation="portrait" xlink:type="simple" id="oo_863853.jpg"><uri content-type="original_file" xlink:type="simple">https://binary.pensoft.net/fig/863853</uri></graphic></fig><fig id="F5" position="float" orientation="portrait"><object-id xmlns:xlink="http://www.w3.org/1999/xlink" content-type="doi" xlink:type="simple">10.3897/zookeys.1167.102979.figure5</object-id><object-id xmlns:xlink="http://www.w3.org/1999/xlink" content-type="arpha" xlink:type="simple">5338D235-5545-5261-91DE-B2D0CD56845E</object-id><label>Figure 5.</label><caption><p>Distribution map for three <italic><tp:taxon-name><tp:taxon-name-part taxon-name-part-type="genus" reg="Caeruleuptychia">Caeruleuptychia</tp:taxon-name-part></tp:taxon-name></italic> species discussed herein. Key: * denotes location of Três Rios, Rio de Janeiro (= hypothesized type locality of <italic><tp:taxon-name><tp:taxon-name-part taxon-name-part-type="genus" reg="Euptychia">E.</tp:taxon-name-part><tp:taxon-name-part taxon-name-part-type="species" reg="stigmatica">stigmatica</tp:taxon-name-part></tp:taxon-name></italic> in the present study); ? denotes dubious records from Araras, São Paulo.</p></caption><graphic xmlns:xlink="http://www.w3.org/1999/xlink" xlink:href="zookeys-1167-057_article-102979__-g005.jpg" position="float" orientation="portrait" xlink:type="simple" id="oo_863854.jpg"><uri content-type="original_file" xlink:type="simple">https://binary.pensoft.net/fig/863854</uri></graphic></fig><table-wrap id="T1" position="float" orientation="portrait"><label>Table 1.</label><caption><p>Measurements of forewing (FW) length and FW scent patch size (i.e., length of FW scent patch size proportional to the inner margin length (%)) used to produce bivariate scatterplot shown in Fig. <xref ref-type="fig" rid="F1">1B</xref>.</p></caption><table id="TID0E33AI" rules="all"><tbody><tr><th rowspan="1" colspan="1">Voucher</th><th rowspan="1" colspan="1">Species</th><th rowspan="1" colspan="1">Repository</th><th rowspan="1" colspan="1">Locality</th><th rowspan="1" colspan="1">Fw length (Mm)</th><th rowspan="1" colspan="1">Scent patch size(%)</th></tr><tr><td rowspan="1" colspan="1">BLU778</td><td rowspan="1" colspan="1">
                  <italic>
                    <tp:taxon-name><tp:taxon-name-part taxon-name-part-type="genus" reg="Caeruleuptychia">Caeruleuptychia</tp:taxon-name-part><tp:taxon-name-part taxon-name-part-type="species" reg="cyanites">cyanites</tp:taxon-name-part></tp:taxon-name>
                  </italic>
                </td><td rowspan="1" colspan="1">
                  <abbrev xmlns:xlink="http://www.w3.org/1999/xlink" content-type="institution" xlink:title="Zoological Collection of the Museu de Diversidade Biológica da Universidade Estadual de Campinas, Campinas, Brazil" id="ABBRID0EGOAC" xlink:type="simple">ZUEC</abbrev>
                </td><td rowspan="1" colspan="1">Minas Gerais, Brazil</td><td rowspan="1" colspan="1">25</td><td rowspan="1" colspan="1">25</td></tr><tr><td rowspan="1" colspan="1"><abbrev xmlns:xlink="http://www.w3.org/1999/xlink" content-type="institution" xlink:title="Zoological Collection of the Museu de Diversidade Biológica da Universidade Estadual de Campinas, Campinas, Brazil" id="ABBRID0EZOAC" xlink:type="simple">ZUEC</abbrev>-LEP 12054</td><td rowspan="1" colspan="1">
                  <italic>
                    <tp:taxon-name><tp:taxon-name-part taxon-name-part-type="genus" reg="Caeruleuptychia">Caeruleuptychia</tp:taxon-name-part><tp:taxon-name-part taxon-name-part-type="species" reg="cyanites">cyanites</tp:taxon-name-part></tp:taxon-name>
                  </italic>
                </td><td rowspan="1" colspan="1">
                  <abbrev xmlns:xlink="http://www.w3.org/1999/xlink" content-type="institution" xlink:title="Zoological Collection of the Museu de Diversidade Biológica da Universidade Estadual de Campinas, Campinas, Brazil" id="ABBRID0ERPAC" xlink:type="simple">ZUEC</abbrev>
                </td><td rowspan="1" colspan="1">Minas Gerais, Brazil</td><td rowspan="1" colspan="1">26,1</td><td rowspan="1" colspan="1">31</td></tr><tr><td rowspan="1" colspan="1"><abbrev xmlns:xlink="http://www.w3.org/1999/xlink" content-type="institution" xlink:title="Zoological Collection of the Museu de Diversidade Biológica da Universidade Estadual de Campinas, Campinas, Brazil" id="ABBRID0EFAAE" xlink:type="simple">ZUEC</abbrev>-LEP 12055</td><td rowspan="1" colspan="1">
                  <italic>
                    <tp:taxon-name><tp:taxon-name-part taxon-name-part-type="genus" reg="Caeruleuptychia">Caeruleuptychia</tp:taxon-name-part><tp:taxon-name-part taxon-name-part-type="species" reg="cyanites">cyanites</tp:taxon-name-part></tp:taxon-name>
                  </italic>
                </td><td rowspan="1" colspan="1">
                  <abbrev xmlns:xlink="http://www.w3.org/1999/xlink" content-type="institution" xlink:title="Zoological Collection of the Museu de Diversidade Biológica da Universidade Estadual de Campinas, Campinas, Brazil" id="ABBRID0E4AAE" xlink:type="simple">ZUEC</abbrev>
                </td><td rowspan="1" colspan="1">Minas Gerais, Brazil</td><td rowspan="1" colspan="1">25</td><td rowspan="1" colspan="1">26</td></tr><tr><td rowspan="1" colspan="1"><abbrev xmlns:xlink="http://www.w3.org/1999/xlink" content-type="institution" xlink:title="Zoological Collection of the Museu de Diversidade Biológica da Universidade Estadual de Campinas, Campinas, Brazil" id="ABBRID0EQBAE" xlink:type="simple">ZUEC</abbrev>-LEP 12056</td><td rowspan="1" colspan="1">
                  <italic>
                    <tp:taxon-name><tp:taxon-name-part taxon-name-part-type="genus" reg="Caeruleuptychia">Caeruleuptychia</tp:taxon-name-part><tp:taxon-name-part taxon-name-part-type="species" reg="cyanites">cyanites</tp:taxon-name-part></tp:taxon-name>
                  </italic>
                </td><td rowspan="1" colspan="1">
                  <abbrev xmlns:xlink="http://www.w3.org/1999/xlink" content-type="institution" xlink:title="Zoological Collection of the Museu de Diversidade Biológica da Universidade Estadual de Campinas, Campinas, Brazil" id="ABBRID0EICAE" xlink:type="simple">ZUEC</abbrev>
                </td><td rowspan="1" colspan="1">Minas Gerais, Brazil</td><td rowspan="1" colspan="1">26</td><td rowspan="1" colspan="1">29</td></tr><tr><td rowspan="1" colspan="1"><abbrev xmlns:xlink="http://www.w3.org/1999/xlink" content-type="institution" xlink:title="Zoological Collection of the Museu de Diversidade Biológica da Universidade Estadual de Campinas, Campinas, Brazil" id="ABBRID0E2CAE" xlink:type="simple">ZUEC</abbrev>-LEP 12057</td><td rowspan="1" colspan="1">
                  <italic>
                    <tp:taxon-name><tp:taxon-name-part taxon-name-part-type="genus" reg="Caeruleuptychia">Caeruleuptychia</tp:taxon-name-part><tp:taxon-name-part taxon-name-part-type="species" reg="cyanites">cyanites</tp:taxon-name-part></tp:taxon-name>
                  </italic>
                </td><td rowspan="1" colspan="1">
                  <abbrev xmlns:xlink="http://www.w3.org/1999/xlink" content-type="institution" xlink:title="Zoological Collection of the Museu de Diversidade Biológica da Universidade Estadual de Campinas, Campinas, Brazil" id="ABBRID0ETDAE" xlink:type="simple">ZUEC</abbrev>
                </td><td rowspan="1" colspan="1">Minas Gerais, Brazil</td><td rowspan="1" colspan="1">25</td><td rowspan="1" colspan="1">28</td></tr><tr><td rowspan="1" colspan="1"><abbrev xmlns:xlink="http://www.w3.org/1999/xlink" content-type="institution" xlink:title="Zoological Collection of the Museu de Diversidade Biológica da Universidade Estadual de Campinas, Campinas, Brazil" id="ABBRID0EGEAE" xlink:type="simple">ZUEC</abbrev>-LEP 12058</td><td rowspan="1" colspan="1">
                  <italic>
                    <tp:taxon-name><tp:taxon-name-part taxon-name-part-type="genus" reg="Caeruleuptychia">Caeruleuptychia</tp:taxon-name-part><tp:taxon-name-part taxon-name-part-type="species" reg="cyanites">cyanites</tp:taxon-name-part></tp:taxon-name>
                  </italic>
                </td><td rowspan="1" colspan="1">
                  <abbrev xmlns:xlink="http://www.w3.org/1999/xlink" content-type="institution" xlink:title="Zoological Collection of the Museu de Diversidade Biológica da Universidade Estadual de Campinas, Campinas, Brazil" id="ABBRID0E5EAE" xlink:type="simple">ZUEC</abbrev>
                </td><td rowspan="1" colspan="1">Minas Gerais, Brazil</td><td rowspan="1" colspan="1">25,2</td><td rowspan="1" colspan="1">29</td></tr><tr><td rowspan="1" colspan="1"><abbrev xmlns:xlink="http://www.w3.org/1999/xlink" content-type="institution" xlink:title="Zoological Collection of the Museu de Diversidade Biológica da Universidade Estadual de Campinas, Campinas, Brazil" id="ABBRID0ERFAE" xlink:type="simple">ZUEC</abbrev>-LEP 12059</td><td rowspan="1" colspan="1">
                  <italic>
                    <tp:taxon-name><tp:taxon-name-part taxon-name-part-type="genus" reg="Caeruleuptychia">Caeruleuptychia</tp:taxon-name-part><tp:taxon-name-part taxon-name-part-type="species" reg="cyanites">cyanites</tp:taxon-name-part></tp:taxon-name>
                  </italic>
                </td><td rowspan="1" colspan="1">
                  <abbrev xmlns:xlink="http://www.w3.org/1999/xlink" content-type="institution" xlink:title="Zoological Collection of the Museu de Diversidade Biológica da Universidade Estadual de Campinas, Campinas, Brazil" id="ABBRID0EJGAE" xlink:type="simple">ZUEC</abbrev>
                </td><td rowspan="1" colspan="1">Minas Gerais, Brazil</td><td rowspan="1" colspan="1">26,1</td><td rowspan="1" colspan="1">29</td></tr><tr><td rowspan="1" colspan="1"><abbrev xmlns:xlink="http://www.w3.org/1999/xlink" content-type="institution" xlink:title="McGuire Center for Lepidoptera and Biodiversity, Florida Museum of Natural History, Gainesville, USA" id="ABBRID0E3GAE" xlink:type="simple">FLMNH</abbrev> 1138898</td><td rowspan="1" colspan="1">
                  <italic>
                    <tp:taxon-name><tp:taxon-name-part taxon-name-part-type="genus" reg="Caeruleuptychia">Caeruleuptychia</tp:taxon-name-part><tp:taxon-name-part taxon-name-part-type="species" reg="cyanites">cyanites</tp:taxon-name-part></tp:taxon-name>
                  </italic>
                </td><td rowspan="1" colspan="1">
                  <abbrev xmlns:xlink="http://www.w3.org/1999/xlink" content-type="institution" xlink:title="McGuire Center for Lepidoptera and Biodiversity, Florida Museum of Natural History, Gainesville, USA" id="ABBRID0EUHAE" xlink:type="simple">FLMNH</abbrev>
                </td><td rowspan="1" colspan="1">Espírito Santo, Brazil</td><td rowspan="1" colspan="1">25</td><td rowspan="1" colspan="1">27</td></tr><tr><td rowspan="1" colspan="1">N/A</td><td rowspan="1" colspan="1">
                  <italic>
                    <tp:taxon-name><tp:taxon-name-part taxon-name-part-type="genus" reg="Caeruleuptychia">Caeruleuptychia</tp:taxon-name-part><tp:taxon-name-part taxon-name-part-type="species" reg="cyanites">cyanites</tp:taxon-name-part></tp:taxon-name>
                  </italic>
                </td><td rowspan="1" colspan="1">
                  <abbrev xmlns:xlink="http://www.w3.org/1999/xlink" content-type="institution" xlink:title="Entomological Collection Pe. Jesus Santiago Moure, Universidade Federal do Paraná, Curitiba, Brazil" id="ABBRID0EZIAE" xlink:type="simple">DZUP</abbrev>
                </td><td rowspan="1" colspan="1">Minas Gerais, Brazil</td><td rowspan="1" colspan="1">24,4</td><td rowspan="1" colspan="1">29</td></tr><tr><td rowspan="1" colspan="1">
                  <bold>BMNH (E) 1267020</bold>
                </td><td rowspan="1" colspan="1">
                  <bold><italic><tp:taxon-name><tp:taxon-name-part taxon-name-part-type="genus" reg="Caeruleuptychia">Caeruleuptychia</tp:taxon-name-part><tp:taxon-name-part taxon-name-part-type="species" reg="cyanites">cyanites</tp:taxon-name-part></tp:taxon-name></italic> (<italic><tp:taxon-name><tp:taxon-name-part taxon-name-part-type="genus" reg="Euptychia"/><tp:taxon-name-part taxon-name-part-type="species" reg="stigmatica">stigmatica</tp:taxon-name-part></tp:taxon-name></italic> holotype)</bold>
                </td><td rowspan="1" colspan="1">
                  <bold>
                    <abbrev xmlns:xlink="http://www.w3.org/1999/xlink" content-type="institution" xlink:title="The Natural History Museum, London, UK" id="ABBRID0EPKAE" xlink:type="simple">NHMUK</abbrev>
                  </bold>
                </td><td rowspan="1" colspan="1">
                  <bold>Rio de Janeiro, Brazil</bold>
                </td><td rowspan="1" colspan="1">
                  <bold>25,4</bold>
                </td><td rowspan="1" colspan="1">
                  <bold>27</bold>
                </td></tr><tr><td rowspan="1" colspan="1">
                  <bold>BMNH (E) 1267021</bold>
                </td><td rowspan="1" colspan="1">
                  <bold><italic><tp:taxon-name><tp:taxon-name-part taxon-name-part-type="genus" reg="Caeruleuptychia">Caeruleuptychia</tp:taxon-name-part><tp:taxon-name-part taxon-name-part-type="species" reg="cyanites">cyanites</tp:taxon-name-part></tp:taxon-name></italic> (<italic>cyanites</italic> lectotype)</bold>
                </td><td rowspan="1" colspan="1">
                  <bold>
                    <abbrev xmlns:xlink="http://www.w3.org/1999/xlink" content-type="institution" xlink:title="The Natural History Museum, London, UK" id="ABBRID0EOMAE" xlink:type="simple">NHMUK</abbrev>
                  </bold>
                </td><td rowspan="1" colspan="1">
                  <bold>Brazil</bold>
                </td><td rowspan="1" colspan="1">
                  <bold>25</bold>
                </td><td rowspan="1" colspan="1">
                  <bold>28</bold>
                </td></tr><tr><td rowspan="1" colspan="1">N/A</td><td rowspan="1" colspan="1">
                  <italic>
                    <tp:taxon-name><tp:taxon-name-part taxon-name-part-type="genus" reg="Caeruleuptychia">Caeruleuptychia</tp:taxon-name-part><tp:taxon-name-part taxon-name-part-type="species" reg="cyanites">cyanites</tp:taxon-name-part></tp:taxon-name>
                  </italic>
                </td><td rowspan="1" colspan="1">
                  <abbrev xmlns:xlink="http://www.w3.org/1999/xlink" content-type="institution" xlink:title="Museum für Naturkunde, Leibniz-Institut für Evolutions-und Biodiversitätsforschung, Berlin, Germany" id="ABBRID0E3NAE" xlink:type="simple">MfN</abbrev>
                </td><td rowspan="1" colspan="1">“Sao Paulo”, Brazil</td><td rowspan="1" colspan="1">23</td><td rowspan="1" colspan="1">27</td></tr><tr><td rowspan="1" colspan="1">N/A</td><td rowspan="1" colspan="1">
                  <italic>
                    <tp:taxon-name><tp:taxon-name-part taxon-name-part-type="genus" reg="Caeruleuptychia">Caeruleuptychia</tp:taxon-name-part><tp:taxon-name-part taxon-name-part-type="species" reg="cyanites">cyanites</tp:taxon-name-part></tp:taxon-name>
                  </italic>
                </td><td rowspan="1" colspan="1">
                  <abbrev xmlns:xlink="http://www.w3.org/1999/xlink" content-type="institution" xlink:title="Museum für Naturkunde, Leibniz-Institut für Evolutions-und Biodiversitätsforschung, Berlin, Germany" id="ABBRID0EBPAE" xlink:type="simple">MfN</abbrev>
                </td><td rowspan="1" colspan="1">Casabranca, Brazil</td><td rowspan="1" colspan="1">23,5</td><td rowspan="1" colspan="1">26</td></tr><tr><td rowspan="1" colspan="1">DZ 40.523</td><td rowspan="1" colspan="1">
                  <italic>
                    <tp:taxon-name><tp:taxon-name-part taxon-name-part-type="genus" reg="Caeruleuptychia">Caeruleuptychia</tp:taxon-name-part><tp:taxon-name-part taxon-name-part-type="species" reg="cyanites">cyanites</tp:taxon-name-part></tp:taxon-name>
                  </italic>
                </td><td rowspan="1" colspan="1">
                  <abbrev xmlns:xlink="http://www.w3.org/1999/xlink" content-type="institution" xlink:title="Entomological Collection Pe. Jesus Santiago Moure, Universidade Federal do Paraná, Curitiba, Brazil" id="ABBRID0EGQAE" xlink:type="simple">DZUP</abbrev>
                </td><td rowspan="1" colspan="1">Espírito Santo, Brazil</td><td rowspan="1" colspan="1">23,1</td><td rowspan="1" colspan="1">30</td></tr><tr><td rowspan="1" colspan="1">DZ 40.372</td><td rowspan="1" colspan="1">
                  <italic>
                    <tp:taxon-name><tp:taxon-name-part taxon-name-part-type="genus" reg="Caeruleuptychia">Caeruleuptychia</tp:taxon-name-part><tp:taxon-name-part taxon-name-part-type="species" reg="cyanites">cyanites</tp:taxon-name-part></tp:taxon-name>
                  </italic>
                </td><td rowspan="1" colspan="1">
                  <abbrev xmlns:xlink="http://www.w3.org/1999/xlink" content-type="institution" xlink:title="Entomological Collection Pe. Jesus Santiago Moure, Universidade Federal do Paraná, Curitiba, Brazil" id="ABBRID0ELRAE" xlink:type="simple">DZUP</abbrev>
                </td><td rowspan="1" colspan="1">Espírito Santo, Brazil</td><td rowspan="1" colspan="1">22,8</td><td rowspan="1" colspan="1">29</td></tr><tr><td rowspan="1" colspan="1">BMNH (E) 1717835</td><td rowspan="1" colspan="1">
                  <italic>
                    <tp:taxon-name><tp:taxon-name-part taxon-name-part-type="genus" reg="Caeruleuptychia">Caeruleuptychia</tp:taxon-name-part><tp:taxon-name-part taxon-name-part-type="species" reg="cyanites">cyanites</tp:taxon-name-part></tp:taxon-name>
                  </italic>
                </td><td rowspan="1" colspan="1">
                  <abbrev xmlns:xlink="http://www.w3.org/1999/xlink" content-type="institution" xlink:title="The Natural History Museum, London, UK" id="ABBRID0EQSAE" xlink:type="simple">NHMUK</abbrev>
                </td><td rowspan="1" colspan="1">“Rio R[eal]”</td><td rowspan="1" colspan="1">23,9</td><td rowspan="1" colspan="1">28</td></tr><tr><td rowspan="1" colspan="1">MGCL-LOAN 546</td><td rowspan="1" colspan="1">
                  <italic>
                    <tp:taxon-name><tp:taxon-name-part taxon-name-part-type="genus" reg="Caeruleuptychia">Caeruleuptychia</tp:taxon-name-part><tp:taxon-name-part taxon-name-part-type="species" reg="harrisi">harrisi</tp:taxon-name-part></tp:taxon-name>
                  </italic>
                </td><td rowspan="1" colspan="1">
                  <abbrev xmlns:xlink="http://www.w3.org/1999/xlink" content-type="institution" xlink:title="Zoological Collection of the Museu de Diversidade Biológica da Universidade Estadual de Campinas, Campinas, Brazil" id="ABBRID0EVTAE" xlink:type="simple">ZUEC</abbrev>
                </td><td rowspan="1" colspan="1">Rondônia, Brazil</td><td rowspan="1" colspan="1">22,4</td><td rowspan="1" colspan="1">14</td></tr><tr><td rowspan="1" colspan="1">MGCL-LOAN 561</td><td rowspan="1" colspan="1">
                  <italic>
                    <tp:taxon-name><tp:taxon-name-part taxon-name-part-type="genus" reg="Caeruleuptychia">Caeruleuptychia</tp:taxon-name-part><tp:taxon-name-part taxon-name-part-type="species" reg="harrisi">harrisi</tp:taxon-name-part></tp:taxon-name>
                  </italic>
                </td><td rowspan="1" colspan="1">
                  <abbrev xmlns:xlink="http://www.w3.org/1999/xlink" content-type="institution" xlink:title="Zoological Collection of the Museu de Diversidade Biológica da Universidade Estadual de Campinas, Campinas, Brazil" id="ABBRID0E1UAE" xlink:type="simple">ZUEC</abbrev>
                </td><td rowspan="1" colspan="1">Rondônia, Brazil</td><td rowspan="1" colspan="1">22,2</td><td rowspan="1" colspan="1">19</td></tr><tr><td rowspan="1" colspan="1"><abbrev xmlns:xlink="http://www.w3.org/1999/xlink" content-type="institution" xlink:title="McGuire Center for Lepidoptera and Biodiversity, Florida Museum of Natural History, Gainesville, USA" id="ABBRID0ENVAE" xlink:type="simple">FLMNH</abbrev> 279345</td><td rowspan="1" colspan="1">
                  <italic>
                    <tp:taxon-name><tp:taxon-name-part taxon-name-part-type="genus" reg="Caeruleuptychia">Caeruleuptychia</tp:taxon-name-part><tp:taxon-name-part taxon-name-part-type="species" reg="harrisi">harrisi</tp:taxon-name-part></tp:taxon-name>
                  </italic>
                </td><td rowspan="1" colspan="1">
                  <abbrev xmlns:xlink="http://www.w3.org/1999/xlink" content-type="institution" xlink:title="McGuire Center for Lepidoptera and Biodiversity, Florida Museum of Natural History, Gainesville, USA" id="ABBRID0EFWAE" xlink:type="simple">FLMNH</abbrev>
                </td><td rowspan="1" colspan="1">Rondônia, Brazil</td><td rowspan="1" colspan="1">21,1</td><td rowspan="1" colspan="1">15</td></tr><tr><td rowspan="1" colspan="1">
                  <bold><abbrev xmlns:xlink="http://www.w3.org/1999/xlink" content-type="institution" xlink:title="National Museum of Natural History, Smithsonian Institution, Washington, DC, USA" id="ABBRID0EZWAE" xlink:type="simple">USNM</abbrev> ENT 01844280</bold>
                </td><td rowspan="1" colspan="1">
                  <bold><italic><tp:taxon-name><tp:taxon-name-part taxon-name-part-type="genus" reg="Caeruleuptychia">Caeruleuptychia</tp:taxon-name-part><tp:taxon-name-part taxon-name-part-type="species" reg="harrisi">harrisi</tp:taxon-name-part></tp:taxon-name></italic> (holotype)</bold>
                </td><td rowspan="1" colspan="1">
                  <bold>
                    <abbrev xmlns:xlink="http://www.w3.org/1999/xlink" content-type="institution" xlink:title="National Museum of Natural History, Smithsonian Institution, Washington, DC, USA" id="ABBRID0EWXAE" xlink:type="simple">USNM</abbrev>
                  </bold>
                </td><td rowspan="1" colspan="1">
                  <bold>Rondônia, Brazil</bold>
                </td><td rowspan="1" colspan="1">
                  <bold>20,2</bold>
                </td><td rowspan="1" colspan="1">
                  <bold>17</bold>
                </td></tr><tr><td rowspan="1" colspan="1">DZ 57.996</td><td rowspan="1" colspan="1">
                  <italic>
                    <tp:taxon-name><tp:taxon-name-part taxon-name-part-type="genus" reg="Caeruleuptychia">Caeruleuptychia</tp:taxon-name-part><tp:taxon-name-part taxon-name-part-type="species" reg="harrisi">harrisi</tp:taxon-name-part></tp:taxon-name>
                  </italic>
                </td><td rowspan="1" colspan="1">
                  <abbrev xmlns:xlink="http://www.w3.org/1999/xlink" content-type="institution" xlink:title="Entomological Collection Pe. Jesus Santiago Moure, Universidade Federal do Paraná, Curitiba, Brazil" id="ABBRID0EEZAE" xlink:type="simple">DZUP</abbrev>
                </td><td rowspan="1" colspan="1">Rondônia, Brazil</td><td rowspan="1" colspan="1">21</td><td rowspan="1" colspan="1">16</td></tr><tr><td rowspan="1" colspan="1">MGCL-LOAN-447</td><td rowspan="1" colspan="1">
                  <italic>
                    <tp:taxon-name><tp:taxon-name-part taxon-name-part-type="genus" reg="Caeruleuptychia">Caeruleuptychia</tp:taxon-name-part><tp:taxon-name-part taxon-name-part-type="species" reg="aemulatio">aemulatio</tp:taxon-name-part></tp:taxon-name>
                  </italic>
                </td><td rowspan="1" colspan="1">
                  <abbrev xmlns:xlink="http://www.w3.org/1999/xlink" content-type="institution" xlink:title="Zoological Collection of the Museu de Diversidade Biológica da Universidade Estadual de Campinas, Campinas, Brazil" id="ABBRID0EJ1AE" xlink:type="simple">ZUEC</abbrev>
                </td><td rowspan="1" colspan="1">Acre, Brazil</td><td rowspan="1" colspan="1">22,6</td><td rowspan="1" colspan="1">21</td></tr><tr><td rowspan="1" colspan="1">MGCL-LOAN-452</td><td rowspan="1" colspan="1">
                  <italic>
                    <tp:taxon-name><tp:taxon-name-part taxon-name-part-type="genus" reg="Caeruleuptychia">Caeruleuptychia</tp:taxon-name-part><tp:taxon-name-part taxon-name-part-type="species" reg="aemulatio">aemulatio</tp:taxon-name-part></tp:taxon-name>
                  </italic>
                </td><td rowspan="1" colspan="1">
                  <abbrev xmlns:xlink="http://www.w3.org/1999/xlink" content-type="institution" xlink:title="Zoological Collection of the Museu de Diversidade Biológica da Universidade Estadual de Campinas, Campinas, Brazil" id="ABBRID0EO2AE" xlink:type="simple">ZUEC</abbrev>
                </td><td rowspan="1" colspan="1">Acre, Brazil</td><td rowspan="1" colspan="1">21,7</td><td rowspan="1" colspan="1">21</td></tr><tr><td rowspan="1" colspan="1"><abbrev xmlns:xlink="http://www.w3.org/1999/xlink" content-type="institution" xlink:title="McGuire Center for Lepidoptera and Biodiversity, Florida Museum of Natural History, Gainesville, USA" id="ABBRID0EB3AE" xlink:type="simple">FLMNH</abbrev> 1138899</td><td rowspan="1" colspan="1">
                  <italic>
                    <tp:taxon-name><tp:taxon-name-part taxon-name-part-type="genus" reg="Caeruleuptychia">Caeruleuptychia</tp:taxon-name-part><tp:taxon-name-part taxon-name-part-type="species" reg="aemulatio">aemulatio</tp:taxon-name-part></tp:taxon-name>
                  </italic>
                </td><td rowspan="1" colspan="1">
                  <abbrev xmlns:xlink="http://www.w3.org/1999/xlink" content-type="institution" xlink:title="McGuire Center for Lepidoptera and Biodiversity, Florida Museum of Natural History, Gainesville, USA" id="ABBRID0EZ3AE" xlink:type="simple">FLMNH</abbrev>
                </td><td rowspan="1" colspan="1">Pasco, Peru</td><td rowspan="1" colspan="1">21,6</td><td rowspan="1" colspan="1">26</td></tr><tr><td rowspan="1" colspan="1">N/A</td><td rowspan="1" colspan="1">
                  <italic>
                    <tp:taxon-name><tp:taxon-name-part taxon-name-part-type="genus" reg="Caeruleuptychia">Caeruleuptychia</tp:taxon-name-part><tp:taxon-name-part taxon-name-part-type="species" reg="aemulatio">aemulatio</tp:taxon-name-part></tp:taxon-name>
                  </italic>
                </td><td rowspan="1" colspan="1">
                  <abbrev xmlns:xlink="http://www.w3.org/1999/xlink" content-type="institution" xlink:title="National Museum of Natural History, Smithsonian Institution, Washington, DC, USA" id="ABBRID0E54AE" xlink:type="simple">USNM</abbrev>
                </td><td rowspan="1" colspan="1">Cuzco, Peru</td><td rowspan="1" colspan="1">22</td><td rowspan="1" colspan="1">21</td></tr><tr><td rowspan="1" colspan="1">DZ 57.994</td><td rowspan="1" colspan="1">
                  <italic>
                    <tp:taxon-name><tp:taxon-name-part taxon-name-part-type="genus" reg="Caeruleuptychia">Caeruleuptychia</tp:taxon-name-part><tp:taxon-name-part taxon-name-part-type="species" reg="aemulatio">aemulatio</tp:taxon-name-part></tp:taxon-name>
                  </italic>
                </td><td rowspan="1" colspan="1">
                  <abbrev xmlns:xlink="http://www.w3.org/1999/xlink" content-type="institution" xlink:title="Entomological Collection Pe. Jesus Santiago Moure, Universidade Federal do Paraná, Curitiba, Brazil" id="ABBRID0ED6AE" xlink:type="simple">DZUP</abbrev>
                </td><td rowspan="1" colspan="1">Acre, Brazil</td><td rowspan="1" colspan="1">21</td><td rowspan="1" colspan="1">27</td></tr><tr><td rowspan="1" colspan="1">DZ 57.995</td><td rowspan="1" colspan="1">
                  <italic>
                    <tp:taxon-name><tp:taxon-name-part taxon-name-part-type="genus" reg="Caeruleuptychia">Caeruleuptychia</tp:taxon-name-part><tp:taxon-name-part taxon-name-part-type="species" reg="aemulatio">aemulatio</tp:taxon-name-part></tp:taxon-name>
                  </italic>
                </td><td rowspan="1" colspan="1">
                  <abbrev xmlns:xlink="http://www.w3.org/1999/xlink" content-type="institution" xlink:title="Entomological Collection Pe. Jesus Santiago Moure, Universidade Federal do Paraná, Curitiba, Brazil" id="ABBRID0EJAAG" xlink:type="simple">DZUP</abbrev>
                </td><td rowspan="1" colspan="1">Acre, Brazil</td><td rowspan="1" colspan="1">20</td><td rowspan="1" colspan="1">27</td></tr><tr><td rowspan="1" colspan="1"><abbrev xmlns:xlink="http://www.w3.org/1999/xlink" content-type="institution" xlink:title="McGuire Center for Lepidoptera and Biodiversity, Florida Museum of Natural History, Gainesville, USA" id="ABBRID0E3AAG" xlink:type="simple">FLMNH</abbrev> 279343</td><td rowspan="1" colspan="1">
                  <italic>
                    <tp:taxon-name><tp:taxon-name-part taxon-name-part-type="genus" reg="Caeruleuptychia">Caeruleuptychia</tp:taxon-name-part><tp:taxon-name-part taxon-name-part-type="species" reg="aemulatio">aemulatio</tp:taxon-name-part></tp:taxon-name>
                  </italic>
                </td><td rowspan="1" colspan="1">
                  <abbrev xmlns:xlink="http://www.w3.org/1999/xlink" content-type="institution" xlink:title="McGuire Center for Lepidoptera and Biodiversity, Florida Museum of Natural History, Gainesville, USA" id="ABBRID0EUBAG" xlink:type="simple">FLMNH</abbrev>
                </td><td rowspan="1" colspan="1">Madre de Dios, Peru</td><td rowspan="1" colspan="1">20,8</td><td rowspan="1" colspan="1">23</td></tr><tr><td rowspan="1" colspan="1">MUSM-LEP 100090</td><td rowspan="1" colspan="1">
                  <italic>
                    <tp:taxon-name><tp:taxon-name-part taxon-name-part-type="genus" reg="Caeruleuptychia">Caeruleuptychia</tp:taxon-name-part><tp:taxon-name-part taxon-name-part-type="species" reg="aemulatio">aemulatio</tp:taxon-name-part></tp:taxon-name>
                  </italic>
                </td><td rowspan="1" colspan="1">MUSM</td><td rowspan="1" colspan="1">Madre de Dios, Peru</td><td rowspan="1" colspan="1">20,7</td><td rowspan="1" colspan="1">23</td></tr><tr><td rowspan="1" colspan="1">
                  <bold>MUSM-LEP 100094</bold>
                </td><td rowspan="1" colspan="1">
                  <bold><italic><tp:taxon-name><tp:taxon-name-part taxon-name-part-type="genus" reg="Caeruleuptychia">Caeruleuptychia</tp:taxon-name-part><tp:taxon-name-part taxon-name-part-type="species" reg="aemulatio">aemulatio</tp:taxon-name-part></tp:taxon-name></italic> (holotype)</bold>
                </td><td rowspan="1" colspan="1">
                  <bold>MUSM</bold>
                </td><td rowspan="1" colspan="1">
                  <bold>Madre de Dios, Peru</bold>
                </td><td rowspan="1" colspan="1">
                  <bold>20,2</bold>
                </td><td rowspan="1" colspan="1">
                  <bold>25</bold>
                </td></tr><tr><td rowspan="1" colspan="1">MUSM-LEP 100095</td><td rowspan="1" colspan="1">
                  <italic>
                    <tp:taxon-name><tp:taxon-name-part taxon-name-part-type="genus" reg="Caeruleuptychia">Caeruleuptychia</tp:taxon-name-part><tp:taxon-name-part taxon-name-part-type="species" reg="aemulatio">aemulatio</tp:taxon-name-part></tp:taxon-name>
                  </italic>
                </td><td rowspan="1" colspan="1">MUSM</td><td rowspan="1" colspan="1">Madre de Dios, Peru</td><td rowspan="1" colspan="1">21,4</td><td rowspan="1" colspan="1">20</td></tr></tbody></table></table-wrap></tp:treatment-sec><ref-list><ref id="B47"><mixed-citation xmlns:xlink="http://www.w3.org/1999/xlink" xlink:type="simple"><person-group><name name-style="western"><surname>Nakahara</surname><given-names>S</given-names></name><name name-style="western"><surname>Zacca</surname><given-names>T</given-names></name><name name-style="western"><surname>Huertas</surname><given-names>B</given-names></name><name name-style="western"><surname>Neild</surname><given-names>AFE</given-names></name><name name-style="western"><surname>Hall</surname><given-names>JPW</given-names></name><name name-style="western"><surname>Lamas</surname><given-names>G</given-names></name><name name-style="western"><surname>Holian</surname><given-names>LA</given-names></name><name name-style="western"><surname>Espeland</surname><given-names>M</given-names></name><name name-style="western"><surname>Willmott</surname><given-names>KR</given-names></name></person-group> (<year>2018b</year>) <article-title>Remarkable sexual dimorphism, rarity and cryptic species: A revision of the ‘<italic><tp:taxon-name><tp:taxon-name-part taxon-name-part-type="genus"/><tp:taxon-name-part taxon-name-part-type="species">aegrota</tp:taxon-name-part></tp:taxon-name></italic> species group’ of the Neotropical butterfly genus <italic><tp:taxon-name><tp:taxon-name-part taxon-name-part-type="genus">Caeruleuptychia</tp:taxon-name-part></tp:taxon-name></italic> Forster, 1964 with the description of three new species (<tp:taxon-name><tp:taxon-name-part taxon-name-part-type="order">Lepidoptera</tp:taxon-name-part></tp:taxon-name>, <tp:taxon-name><tp:taxon-name-part taxon-name-part-type="family">Nymphalidae</tp:taxon-name-part></tp:taxon-name>, <tp:taxon-name><tp:taxon-name-part taxon-name-part-type="subfamily">Satyrinae</tp:taxon-name-part></tp:taxon-name>).</article-title><source>Insect Systematics &amp; Evolution</source><volume>48</volume>(<issue>2</issue>): <fpage>130</fpage>–<lpage>182</lpage>. <ext-link xlink:href="10.1163/1876312X-00002167" ext-link-type="doi" xlink:type="simple">https://doi.org/10.1163/1876312X-00002167</ext-link></mixed-citation></ref><ref id="B50"><mixed-citation xmlns:xlink="http://www.w3.org/1999/xlink" xlink:type="simple"><person-group><name name-style="western"><surname>Nakahara</surname><given-names>S</given-names></name><name name-style="western"><surname>Piovesan</surname><given-names>M</given-names></name><name name-style="western"><surname>Baine</surname><given-names>Q</given-names></name><name name-style="western"><surname>MacKenzie</surname><given-names>EC</given-names></name><name name-style="western"><surname>Gallice</surname><given-names>G</given-names></name><name name-style="western"><surname>Barbosa</surname><given-names>EP</given-names></name><name name-style="western"><surname>Kleckner</surname><given-names>K</given-names></name></person-group> (<year>2022</year>) <article-title>A new species of <italic><tp:taxon-name><tp:taxon-name-part taxon-name-part-type="genus">Caeruleuptychia</tp:taxon-name-part></tp:taxon-name></italic> Forster, 1964 from the Amazon basin (<tp:taxon-name><tp:taxon-name-part taxon-name-part-type="order">Lepidoptera</tp:taxon-name-part></tp:taxon-name>: <tp:taxon-name><tp:taxon-name-part taxon-name-part-type="family">Nymphalidae</tp:taxon-name-part></tp:taxon-name>: <tp:taxon-name><tp:taxon-name-part taxon-name-part-type="subfamily">Satyrinae</tp:taxon-name-part></tp:taxon-name>: <tp:taxon-name><tp:taxon-name-part taxon-name-part-type="tribe">Satyrini</tp:taxon-name-part></tp:taxon-name>).</article-title><source>Tropical <tp:taxon-name><tp:taxon-name-part taxon-name-part-type="order">Lepidoptera</tp:taxon-name-part></tp:taxon-name> Research</source><volume>33</volume>(<issue>1</issue>): <fpage>23</fpage>–<lpage>36</lpage>.</mixed-citation></ref><ref id="B21"><mixed-citation xmlns:xlink="http://www.w3.org/1999/xlink" xlink:type="simple"><person-group><name name-style="western"><surname>Espeland</surname><given-names>M</given-names></name><name name-style="western"><surname>Nakahara</surname><given-names>S</given-names></name><name name-style="western"><surname>Zacca</surname><given-names>T</given-names></name><name name-style="western"><surname>Barbosa</surname><given-names>EP</given-names></name><name name-style="western"><surname>Huertas</surname><given-names>B</given-names></name><name name-style="western"><surname>Marín</surname><given-names>MA</given-names></name><name name-style="western"><surname>Lamas</surname><given-names>G</given-names></name><name name-style="western"><surname>Benmesbah</surname><given-names>M</given-names></name><name name-style="western"><surname>Brévignon</surname><given-names>C</given-names></name><name name-style="western"><surname>Casagrande</surname><given-names>MM</given-names></name><name name-style="western"><surname>Fåhraeus</surname><given-names>C</given-names></name><name name-style="western"><surname>Grishin</surname><given-names>N</given-names></name><name name-style="western"><surname>Kawahara</surname><given-names>AY</given-names></name><name name-style="western"><surname>Mielke</surname><given-names>OHH</given-names></name><name name-style="western"><surname>Miller</surname><given-names>JY</given-names></name><name name-style="western"><surname>Nakamura</surname><given-names>I</given-names></name><name name-style="western"><surname>Navas</surname><given-names>V</given-names></name><name name-style="western"><surname>Patrusky</surname><given-names>B</given-names></name><name name-style="western"><surname>Pyrcz</surname><given-names>TW</given-names></name><name name-style="western"><surname>Richards</surname><given-names>L</given-names></name><name name-style="western"><surname>Tan</surname><given-names>D</given-names></name><name name-style="western"><surname>Tyler</surname><given-names>S</given-names></name><name name-style="western"><surname>Viloria</surname><given-names>Á</given-names></name><name name-style="western"><surname>Warren</surname><given-names>AD</given-names></name><name name-style="western"><surname>Xiao</surname><given-names>L</given-names></name><name name-style="western"><surname>Freitas</surname><given-names>AVL</given-names></name><name name-style="western"><surname>Willmott</surname><given-names>KR</given-names></name></person-group> (<year>2023</year>) Combining target enrichment and Sanger sequencing data to clarify the systematics of the diverse Neotropical butterfly subtribe <tp:taxon-name><tp:taxon-name-part taxon-name-part-type="subtribe">Euptychiina</tp:taxon-name-part></tp:taxon-name> (<tp:taxon-name><tp:taxon-name-part taxon-name-part-type="family">Nymphalidae</tp:taxon-name-part></tp:taxon-name>, <tp:taxon-name><tp:taxon-name-part taxon-name-part-type="subfamily">Satyrinae</tp:taxon-name-part></tp:taxon-name>). Systematic Entomology, 1–73. <ext-link xlink:href="10.1111/syen.12590" ext-link-type="doi" xlink:type="simple">https://doi.org/10.1111/syen.12590</ext-link></mixed-citation></ref></ref-list></tp:taxon-treatment>
